# Supplementary material for: Cancer Therapy With TCR-Engineered T Cells: Current Strategies, Challenges, and Prospects
Source: Front Immunol. 2022 Mar 3;13:835762. doi: 10.3389/fimmu.2022.835762 (PMC8928448; doi:10.3389/fimmu.2022.835762)
Supplement: Supplementary file 1 [file Table_1.xlsx]

## Sheet: TCR T ClinicalTrials.org
	NCT Number	Title	Target Antigen	Antigen Class	Restricting HLA	Combination/Specifications	Status	Study Results	Conditions	Disease Classification	Interventions	Outcome Measures	Sponsor/Collaborators	Gender	Age	Phases	Enrollment	Funded Bys	Study Designs	Start Date	Primary Completion Date	Completion Date	First Posted	Results First Posted	Last Update Posted	Locations	URL	Preclinical Paper?	Clinical Data?
	NCT00085462	Gene-Modified White Blood Cells Followed By Interleukin-2 and Vaccine Therapy in Treating Patients With Metastatic Melanoma	gp100	TAA (differentiation)	A02:01	IL2, vaccine, CD8+ only	Completed	No Results Available	Melanoma (Skin)	Solid Cancer	Biological: aldesleukin|Biological: filgrastim|Biological: gp100-fowlpox vaccine|Biological: therapeutic autologous lymphocytes|Biological: therapeutic tumor infiltrating lymphocytes|Drug: cyclophosphamide|Drug: fludarabine phosphate		National Institutes of Health Clinical Center (CC)|National Cancer Institute (NCI)	All	18 Years and older (Adult, Older Adult)	Phase 1	61	NIH	Masking: None (Open Label)|Primary Purpose: Treatment	2004-05-01	2007-05-01	2008-09-01	2004-06-11		2012-06-22	Warren Grant Magnuson Clinical Center - NCI Clinical Trials Referral Office, Bethesda, Maryland, United States|NCI - Surgery Branch, Bethesda, Maryland, United States	https://ClinicalTrials.gov/show/NCT00085462
	NCT00091104	Cyclophosphamide and Fludarabine Followed by Vaccine Therapy, Gene-Modified White Blood Cell Infusions, and Aldesleukin in Treating Patients With Metastatic Melanoma	MART-1	TAA (differentiation)	A02:01	IL2, vaccine, total body irradiation, some patients receive transduced TILs.	Completed	No Results Available	Melanoma (Skin)	Solid Cancer	Biological: MART-1:27-35 peptide vaccine|Biological: aldesleukin|Biological: filgrastim|Biological: incomplete Freund's adjuvant|Biological: therapeutic autologous lymphocytes|Biological: therapeutic tumor infiltrating lymphocytes|Drug: cyclophosphamide|Drug: fludarabine phosphate|Procedure: autologous hematopoietic stem cell transplantation|Procedure: in vitro-treated peripheral blood stem cell …	Safety|Tumor regression|In vivo survival of transplanted cells|Clinical response	National Institutes of Health Clinical Center (CC)|National Cancer Institute (NCI)	All	18 Years and older (Adult, Older Adult)	Phase 1	136	NIH	Masking: None (Open Label)|Primary Purpose: Treatment	2004-07-01	2010-08-01	2010-10-01	2004-09-08		2012-03-15	Warren Grant Magnuson Clinical Center - NCI Clinical Trials Referral Office, Bethesda, Maryland, United States|NCI - Surgery Branch, Bethesda, Maryland, United States	https://ClinicalTrials.gov/show/NCT00091104
	NCT00393029	Phase II Study of Metastatic Cancer That Overexpresses P53 Using Lymphodepleting Conditioning Followed by Infusion of Anti-P53 TCR-Gene Engineered Lymphocytes	p53	TAA (overexpression)	A02:01	IL2	Completed	Has Results	Anti-p53 TCR-Gene	Solid Cancer	Biological: anti-protein 53 or tumor protein 53 (p53) T-cell receptor transduced peripheral blood lymphocytes|Biological: aldesleukin|Biological: filgrastim|Drug: cyclophosphamide|Drug: fludarabine phosphate	Clinical Tumor Regression|The Number of Participants With Adverse Events|In Vivo Survival of T-cell Receptor (TCR) Gene-engineered Cells in Participants	National Cancer Institute (NCI)|National Institutes of Health Clinical Center (CC)	All	18 Years and older (Adult, Older Adult)	Phase 2	12	NIH	Allocation: Non-Randomized|Intervention Model: Parallel Assignment|Masking: None (Open Label)|Primary Purpose: Treatment	2006-10-01	2008-11-01	2008-11-01	2006-10-26	2011-08-05	2011-08-15	National Institutes of Health, Bethesda, Maryland, United States	https://ClinicalTrials.gov/show/NCT00393029
	NCT00509496	Phase II Study of Metastatic Melanoma With Lymphodepleting Conditioning and Anti-gp100:154-162 TCR Gene Engineered Lymphocytes	gp100	TAA (differentiation)	A02:01	IL2, some patients receive transduced TILs	Terminated	Has Results	Skin Cancer|Melanoma	Solid Cancer	Drug: fludarabine phosphate|Drug: cyclophosphamide|Biological: aldesleukin|Biological: autologous anti-gp 100:154-162 T-cell receptor gene-engineered tumor infiltrating lymphocytes|Biological: autologous anti-gp 100:154-162 T-cell receptor gene-engineered peripheral blood lymphocytes	Clinical Tumor Regression.|Toxicity	National Cancer Institute (NCI)|National Institutes of Health Clinical Center (CC)	All	18 Years and older (Adult, Older Adult)	Phase 2	21	NIH	Allocation: Non-Randomized|Intervention Model: Parallel Assignment|Masking: None (Open Label)|Primary Purpose: Treatment	2007-06-01	2011-07-01	2012-07-01	2007-07-31	2012-12-04	2013-01-15	National Institutes of Health Clinical Center, 9000 Rockville Pike, Bethesda, Maryland, United States	https://ClinicalTrials.gov/show/NCT00509496
	NCT00509288	Phase II Study of Metastatic Melanoma With Lymphodepleting Conditioning and Infusion of Anti-MART-1 F5 TCR-Gene-Engineered Lymphocytes	MART-1	TAA (differentiation)	A02:01	IL2, some patients receive transduced TILs	Completed	Has Results	Melanoma|Skin Cancer	Solid Cancer	Biological: autologous anti-MART-1 F5 T-cell receptor|Drug: Cyclophosphamide|Drug: Fludarabine|Biological: Aldesleukin|Biological: autologous anti-MART-1 F5 T-cell receptor gene-engineered tumor infiltrating lymphocytes	Clinical Tumor Regression.|Toxicity	National Cancer Institute (NCI)|National Institutes of Health Clinical Center (CC)	All	18 Years and older (Adult, Older Adult)	Phase 2	24	NIH	Allocation: Non-Randomized|Intervention Model: Single Group Assignment|Masking: None (Open Label)|Primary Purpose: Treatment	2007-06-01	2011-07-01	2012-07-01	2007-07-31	2012-12-18	2012-12-28	National Institutes of Health Clinical Center, 9000 Rockville Pike, Bethesda, Maryland, United States	https://ClinicalTrials.gov/show/NCT00509288
	NCT00610311	Anti-gp100 Cells Plus ALVAC gp100 Vaccine to Treat Advanced Melanoma	gp100	TAA (differentiation)	A02:01	IL2, vaccine	Terminated	Has Results	Metastatic Melanoma|Skin Cancer	Solid Cancer	Drug: cyclophosphamide|Drug: fludarabine phosphate|Biological: Aldesleukin|Biological: ALVAC gp100 Vaccine|Biological: anti-gp100:154-162 Tcell receptor (TCR) peripheral blood lymphocyte (PBL)	Number of Participants With Metastatic Melanoma Who Develop Clinical Tumor Regression (CR or PR)|Number of Participants With in Vivo Survival of T-cell Receptor (TCR) Gene-engineered Cells.|Number of Participants With Adverse Events|Number of Participants Who Develop Anti-mouse T Cell Receptor (TCR) Antibodies	National Cancer Institute (NCI)|National Institutes of Health Clinical Center (CC)	All	18 Years and older (Adult, Older Adult)	Phase 2	3	NIH	Allocation: N/A|Intervention Model: Single Group Assignment|Masking: None (Open Label)|Primary Purpose: Treatment	2008-01-01	2011-02-01	2011-02-01	2008-02-07	2012-04-10	2015-10-28	National Institutes of Health Clinical Center, 9000 Rockville Pike, Bethesda, Maryland, United States	https://ClinicalTrials.gov/show/NCT00610311
	NCT00612222	Anti-MART-1 F5 Cells Plus ALVAC MART-1 Vaccine to Treat Advanced Melanoma	MART-1	TAA (differentiation)	A02:01	IL2, vaccine	Terminated	Has Results	Metastatic Melanoma|Skin Cancer	Solid Cancer	Biological: autologous anti-MART-1 F5 T-cell receptor gene-engineered peripheral blood lymphocytes|Biological: ALVAC MART-1 Vaccine|Biological: aldesleukin|Drug: cyclophosphamide|Drug: fludarabine phosphate	Number of Participants With Metastatic Melanoma Who Develop Clinical Tumor Regression (CR or PR)|Number of Participants With in Vivo Survival of T-cell Receptor (TCR) Gene-engineered Cells|Number of Participants With Adverse Events	National Cancer Institute (NCI)|National Institutes of Health Clinical Center (CC)	All	18 Years and older (Adult, Older Adult)	Phase 2	4	NIH	Allocation: N/A|Intervention Model: Single Group Assignment|Masking: None (Open Label)|Primary Purpose: Treatment	2008-01-01	2011-03-01	2011-03-01	2008-02-11	2012-04-19	2015-10-28	National Institutes of Health Clinical Center, 9000 Rockville Pike, Bethesda, Maryland, United States	https://ClinicalTrials.gov/show/NCT00612222
	NCT00670748	Chemotherapy Followed by ESO-1 Lymphocytes and Aldesleukin to Treat Metastatic Cancer	NY-ESO-1	CGA	A02:01	IL2, vaccine	Terminated	Has Results	Metastatic Melanoma|Metastatic Renal Cell Cancer|Metastatic Cancer	Solid Cancer	Biological: Anti-NY ESO-1 T-cell receptor PBL|Drug: aldesleukin|Drug: Cyclophosphamide|Drug: fludarabine phosphate|Biological: ALVAC NY ESO-1 vaccine	Clinical Response Per the Response Evaluation Criteria in Solid Tumors (RECIST)|Number of Participants With In Vivo Survival of T-Cell Receptor (TCR)-Engineered Cells|Number of Participants With Serious and Non-Serious Adverse Events	National Cancer Institute (NCI)|National Institutes of Health Clinical Center (CC)	All	18 Years to 66 Years (Adult, Older Adult)	Phase 2	45	NIH	Allocation: Non-Randomized|Intervention Model: Parallel Assignment|Masking: None (Open Label)|Primary Purpose: Treatment	2008-05-29	2016-06-29	2016-06-29	2008-05-02	2016-06-27	2019-11-19	National Institutes of Health Clinical Center, 9000 Rockville Pike, Bethesda, Maryland, United States	https://ClinicalTrials.gov/show/NCT00670748
	NCT00704938	Gene-Modified Lymphocytes, High-Dose Aldesleukin, and Vaccine Therapy in Treating Patients With Progressive or Recurrent Metastatic Cancer	p53	TAA (overexpression)	A02:01	IL2, vaccine (DC)	Terminated	Has Results	Kidney Cancer|Melanoma (Skin)|Unspecified Adult Solid Tumor, Protocol Specific	Solid Cancer	Biological: aldesleukin|Biological: anti-p53 T-cell receptor-transduced peripheral blood lymphocytes|Biological: autologous dendritic cell-adenovirus p53 vaccine|Biological: filgrastim|Drug: cyclophosphamide|Drug: fludarabine phosphate	Clinical Response (Complete Response + Partial Response)|Number of Participants With Adverse Events	National Institutes of Health Clinical Center (CC)|National Cancer Institute (NCI)	All	18 Years and older (Adult, Older Adult)	Phase 2	3	NIH	Allocation: Non-Randomized|Intervention Model: Single Group Assignment|Masking: None (Open Label)|Primary Purpose: Treatment	2008-06-01	2009-08-01	2009-08-01	2008-06-25	2012-08-14	2015-10-28	Warren Grant Magnuson Clinical Center - NCI Clinical Trials Referral Office, Bethesda, Maryland, United States	https://ClinicalTrials.gov/show/NCT00704938
	NCT00706992	Anti-MART-1 F5 Lymphocytes to Treat High-Risk Melanoma Patients	MART-1	TAA (overexpression)	A02:01	IL2, vaccine	Terminated	Has Results	Melanoma	Solid Cancer	Biological: ALVAC-MART-1 vaccine|Biological: MART-1:26-35(27L) peptide vaccine|Biological: Aldesleukin|Biological: autologous anti-MART-1 F5 T-cell receptor gene-engineered peripheral blood lymphocytes|Biological: incomplete Freund's adjuvant	Percentage of Participants With Immunologic Response|Number of Participants With Adverse Events	National Cancer Institute (NCI)|National Institutes of Health Clinical Center (CC)	All	18 Years and older (Adult, Older Adult)	Phase 2	50	NIH	Allocation: Randomized|Intervention Model: Parallel Assignment|Masking: None (Open Label)|Primary Purpose: Treatment	2008-06-01	2012-11-01	2012-11-01	2008-06-30	2013-03-19	2015-10-28	National Cancer Institute (NCI), 9000 Rockville Pike, Bethesda, Maryland, United States	https://ClinicalTrials.gov/show/NCT00706992
	NCT00923806	Gene Therapy Using Anti-CEA Cells to Treat Metastatic Cancer	CEA	TAA (differentiation)	A02:01	IL2	Terminated	No Results Available	Metastatic Cancer	Solid Cancer	Biological: PG13-CEA_TCR (Anti-CEA TCR PBL)|Drug: Aldesleukin	clinical response of the administration of anti-CEA TCR engineered peripheral blood lymphocytes in patients receiving the non-myeloablative conditioning regimen and aldesleukin in patients with metastatic cancer.|Safety	National Cancer Institute (NCI)|National Institutes of Health Clinical Center (CC)	All	18 Years and older (Adult, Older Adult)	Phase 1	3	NIH	Allocation: N/A|Intervention Model: Single Group Assignment|Masking: None (Open Label)|Primary Purpose: Treatment	2008-12-01	2011-11-01	2011-11-01	2009-06-18		2015-10-20	National Institutes of Health Clinical Center, 9000 Rockville Pike, Bethesda, Maryland, United States	https://ClinicalTrials.gov/show/NCT00923806
	NCT00923195	Radiation, Chemotherapy, Vaccine and Anti-MART-1 and Anti-gp100 Cells for Patients With Metastatic Melanoma	MART-1, gp100	TAA (differentiation)	A02:01	Infuses CD8+ T cells, IL2, vaccine, radiation	Completed	Has Results	Melanoma|Skin Cancer	Solid Cancer	Drug: MART-1: 26-35(27L) Peptide|Drug: Montanide ISA 51 VG|Drug: gp100:154-162 Peptide|Procedure: Radiation|Drug: Aldesleukin|Drug: Fludarabine|Drug: Cyclophosphamide|Genetic: Anti-gp 100:154 TCR PBL|Genetic: Anti-MART-1 F5 TCR PBL	Complete Response Rates for Patients With Metastatic Melanoma|Toxicity Profile	National Cancer Institute (NCI)|National Institutes of Health Clinical Center (CC)	All	18 Years and older (Adult, Older Adult)	Phase 2	4	NIH	Allocation: Randomized|Intervention Model: Parallel Assignment|Masking: None (Open Label)|Primary Purpose: Treatment	2008-12-01	2011-08-01	2011-08-01	2009-06-18	2012-11-04	2015-10-28	National Institutes of Health Clinical Center, 9000 Rockville Pike, Bethesda, Maryland, United States	https://ClinicalTrials.gov/show/NCT00923195
	NCT00923390	Phase 1/2 Study of Metastatic Renal Cancer Using T-Cells Transduced With a T-Cell Receptor Which Recognizes TRAIL Bound to the DR4 Receptor	TRAIL/DR4 (bound)	TAA	Independent	Non HLA restricted, Recognizes TRIAL bound to receptor, IL2	Terminated	No Results Available	Renal Cancer|Kidney Cancer	Solid Cancer	Genetic: 2G-1 TCR Retroviral Vector-Transduced lyn|Drug: Aldesleukin|Drug: Cyclophosphamide|Drug: Fludarabine|Drug: (PG13-A(F/K-F-SGSG-T2a-B (opt) (2G-1 TCR) retroviral vector-transduced lymphocyte	Determine if the administration of T-cells retrovirally transduced with the 2G-1 TCR, with preparative chemotherapy and IL-2, can cause the regression of metastatic RCC, and to identify the maximum tolerated dose for the 2G-1 TCr transduced cell...|Determine the toxicities of these T-cells administered in the above fashion, and to determine TCR and vector presence in the post treatment phase.	National Cancer Institute (NCI)|National Institutes of Health Clinical Center (CC)	All	18 Years to 99 Years (Adult, Older Adult)	Phase 1	5	NIH	Allocation: Non-Randomized|Intervention Model: Single Group Assignment|Masking: None (Open Label)|Primary Purpose: Treatment	2009-03-02	2012-08-24	2012-08-24	2009-06-18		2019-04-09	National Institutes of Health Clinical Center, 9000 Rockville Pike, Bethesda, Maryland, United States	https://ClinicalTrials.gov/show/NCT00923390
	NCT00910650	Study of Gene Modified Immune Cells in Patients With Advanced Melanoma	MART-1	TAA (differentiation)	A02:01	IL2, DC vaccine	Completed	No Results Available	Metastatic Melanoma	Solid Cancer	Biological: F5 TCR transgenic cells and MART-1 peptide pulsed dendritic cells|Drug: non-myeloablative conditioning chemotherapy	Response rate: The two-stage phase II study design includes response rate by RECIST criteria as the primary endpoint.|Other key measures that will be used to evaluate the intervention(s) or, for observational studies, that are a focus of the study.	Jonsson Comprehensive Cancer Center|California Institute of Technology|University of Southern California|University of Connecticut|National Cancer Institute (NCI)	All	18 Years and older (Adult, Older Adult)	Phase 2	14	Other|NIH	Allocation: N/A|Intervention Model: Single Group Assignment|Masking: None (Open Label)|Primary Purpose: Treatment	2009-10-13	2019-05-30	2019-05-30	2009-06-01		2020-02-28	University of California Los Angeles, David Geffen School of Medicine, Los Angeles, California, United States	https://ClinicalTrials.gov/show/NCT00910650
	NCT00991224	Redirected High Affinity Gag-Specific Autologous T Cells for HIV Gene Therapy	gag	Viral (HIV)	A02	anti-viral	Completed	No Results Available	HIV Infections	HIV Infection	Biological: WT-gag-TCR modified T cells|Biological: α/6-gag-TCR modified T cells|Other: STI or Drug Holiday	To determine optimal dose and to evaluate the safety and tolerability of the study drug.|To monitor for delayed adverse events associated with lentiviral vector gene transfer (RCL and insertional oncogenesis)|To determine the antiviral effects of WT-gag-and α/6-gag- TCR transduced cells in patients with low and high antigen load (presence and absence of viremia)|To monitor engraftment of vector m…	University of Pennsylvania|Adaptimmune	All	18 Years and older (Adult, Older Adult)	Phase 1	2	Other|Industry	Allocation: Non-Randomized|Intervention Model: Factorial Assignment|Masking: None (Open Label)|Primary Purpose: Basic Science	2009-11-01	2014-01-01	2014-01-01	2009-10-07		2019-10-10	University of Pennsylvania, Philadelphia, Pennsylvania, United States	https://ClinicalTrials.gov/show/NCT00991224
	NCT01273181	MAGE-A3/12 Metastatic Cancer Treatment With Anti-MAGE-A3/12 TCR-Gene Engineered Lymphocytes	MAGE-A3/MAGE-A12	CGA	A02:01	IL2	Terminated	Has Results	Metastatic Cancer|Metastatic Renal Cancer|Metastatic Melanoma	Solid Cancer	Biological: PG13-MAGE-A3 TCR9W11 (anti-MAGE-A3/12 TCR) Transduced Autologous Peripheral Blood Lymphocytes|Drug: Aldesleukin|Drug: Cyclophosphamide|Drug: Fludarabine	Toxicity Profile|Clinical Tumor Regression (Complete Response (CR) + Partial Response (PR)) in Patients With Metastatic Cancer	National Cancer Institute (NCI)|National Institutes of Health Clinical Center (CC)	All	18 Years and older (Adult, Older Adult)	Phase 1|Phase 2	9	NIH	Allocation: Non-Randomized|Intervention Model: Parallel Assignment|Masking: None (Open Label)|Primary Purpose: Treatment	2010-12-01	2012-12-01	2012-12-01	2011-01-10	2013-03-27	2015-10-28	National Institutes of Health Clinical Center, 9000 Rockville Pike, Bethesda, Maryland, United States	https://ClinicalTrials.gov/show/NCT01273181
	NCT01352286	Redirected Auto T Cells for Advanced Myeloma	NY-ESO-1/LAGE-1	CGA	A02:01	No	Completed	Has Results	Multiple Myeloma	Hematological Malignancy	Genetic: Autologous Genetically modified T cells	Adverse Events Related to Study Treatment|Number of Participants With Response Per International Myeloma Working Group (IMWG) 2011 Criteria|Best Objective Response (BOR)|Duration of Response (DOR), Progression Free Survival (PFS), Overall Survival (OS)|Peak Persistence of Modified T-cells in the Peripheral Blood|Marrow Antigen Expression Pre-and Post-infusion|Engraftment of Gene-modified Pentamer…	GlaxoSmithKline	All	18 Years to 80 Years (Adult, Older Adult)	Phase 2	25	Industry	Allocation: N/A|Intervention Model: Single Group Assignment|Masking: None (Open Label)|Primary Purpose: Treatment	2011-05-13	2017-08-25	2019-07-08	2011-05-11	2019-01-03	2019-12-03	GSK Investigational Site, Baltimore, Maryland, United States|GSK Investigational Site, Philadelphia, Pennsylvania, United States	https://ClinicalTrials.gov/show/NCT01352286
	NCT01350401	Phase I/II Study to Assess the Safety and Activity of Enhanced TCR Transduced Autologous T Cells in Metastatic Melanoma	NY-ESO-1/LAGE-1	CGA	A02:01	No	Terminated	Has Results	Melanoma	Solid Cancer	Genetic: Autologous genetically modified T cells, NY-ESO-1ᶜ²⁵⁹T	Adverse Events Related to Study Treatment|Tumor Response|Determine the Functional Properties and Phenotype of Modified T-cells From Peripheral Blood and Tumor Sites.|Peak Persistence of Modified T-cells in the Peripheral Blood	Adaptimmune	All	18 Years and older (Adult, Older Adult)	Phase 1|Phase 2	4	Industry	Allocation: N/A|Intervention Model: Single Group Assignment|Masking: None (Open Label)|Primary Purpose: Treatment	2011-06-01	2016-02-17	2018-03-01	2011-05-09	2018-05-08	2019-01-10	Yale School of Medicine, New Haven, Connecticut, United States|Washington University in St. Louis, Saint Louis, Missouri, United States	https://ClinicalTrials.gov/show/NCT01350401
	NCT01457131	Modified White Blood Cells That Secrete IL-2 and Express a Protein That Targets the ESO-1tumor Protein for Metastatic Cancer	NY-ESO-1	CGA	A02:01	Also engineered to secrete NFAT inducible IL12	Terminated	No Results Available	Metastatic Cancer|Metastatic Melanoma|Metastatic Renal Cancer	Solid Cancer	Drug: Fludarabine|Drug: Cyclophosphamide|Other: IL-12 &amp; Anti-NY ESO1 TCR PBL	To evaluate the safety of the IL-12 and anti-NY-ESO-1 engineered PBL in patients receiving a non-myeloablative conditioning regimen, and to determine if patients with metastatic cancer will have clinical tumor regression following this regimen.|To determine the in vivo survival of cotransduced gene-engineered cells.	National Cancer Institute (NCI)|National Institutes of Health Clinical Center (CC)	All	18 Years to 99 Years (Adult, Older Adult)	Phase 1	2	NIH	Allocation: Non-Randomized|Intervention Model: Single Group Assignment|Masking: None (Open Label)|Primary Purpose: Treatment	2011-10-06	2013-08-07	2013-08-07	2011-10-21		2019-01-08	National Institutes of Health Clinical Center, 9000 Rockville Pike, Bethesda, Maryland, United States	https://ClinicalTrials.gov/show/NCT01457131
	NCT02654821	Study With T-cel Receptor Gene Therapy in Metastatic Melanoma	MART-1	TAA (differentiation)	A02:01	No	Unknown status	No Results Available	Stage IV Skin Melanoma|Eye; Melanoma	Solid Cancer	Biological: TCR transduced T-cells|Procedure: Biopsy|Procedure: Blood taking	Safety of the TCR treatment (according to CTCAE 4.0)|Objective response rate according to RECIST 1.1.|1-year progression free survival (PFS)|Efficacy of induction of tumor specific T cell responses as measured by the persistence of Melan-A/MART1 specific T cells in peripheral blood samples|Overall survival|Systemic release of inflammatory cytokines after administration of transduced T cells compa…	The Netherlands Cancer Institute	All	18 Years and older (Adult, Older Adult)	Phase 1|Phase 2	12	Other	Allocation: N/A|Intervention Model: Single Group Assignment|Masking: None (Open Label)|Primary Purpose: Treatment	2012-03-01	2019-10-01	2020-01-01	2016-01-13		2018-11-02	Antoni van Leeuwenhoek ziekenhuis, Amsterdam, NH, Netherlands	https://ClinicalTrials.gov/show/NCT02654821
	NCT01621724	WT1 TCR Gene Therapy for Leukaemia: A Phase I/II Safety and Toxicity Study	WT1	CGA	A02:01	No	Completed	No Results Available	Acute Myeloid Leukaemia|Chronic Myeloid Leukaemia	Hematological Malignancy	Genetic: WT1 TCR-transduced T cells	Identify organ toxicities and other side effects|Transduction efficiency and TCR expression on TCR-transduced cells|WT1-specific immune responses of TCR-transduced T cells	Cell Medica Ltd|University College, London|Cell Therapy Catapult	All	18 Years to 75 Years (Adult, Older Adult)	Phase 1|Phase 2	7	Industry|Other	Allocation: N/A|Intervention Model: Single Group Assignment|Masking: None (Open Label)|Primary Purpose: Treatment	2012-04-01	2018-05-01	2018-05-01	2012-06-18		2018-10-02	University Hospitals Bristol NHS Foundation Trust, Bristol, United Kingdom|University College London Hospitals NHS Trust, London, United Kingdom	https://ClinicalTrials.gov/show/NCT01621724
	NCT01586403	Transfer of Genetically Engineered Lymphocytes in Melanoma Patients	tyrosinase (PTM)	TAA (differentiation)	A02	IL2	Active, not recruiting	No Results Available	Melanoma	Solid Cancer	Biological: Dose 1|Biological: Dose 2|Biological: Dose 3|Biological: Dose 4	Find dose of autologous T cell receptor	Loyola University|National Cancer Institute (NCI)	All	18 Years and older (Adult, Older Adult)	Phase 1	14	Other|NIH	Allocation: Non-Randomized|Intervention Model: Single Group Assignment|Masking: None (Open Label)|Primary Purpose: Treatment	2012-07-01	2028-09-01	2028-09-01	2012-04-26		2020-10-30	Loyola University Medical Center, Maywood, Illinois, United States	https://ClinicalTrials.gov/show/NCT01586403
	NCT01694472	Clinical Safety and Preliminary Efficacy of MAGE-A4 TCR Gene-Modified T Cells to Treat Malignant Tumors	MAGE-A4	CGA	A24:02	Vaccine	Unknown status	No Results Available	Malignant Solid Tumors	Solid Cancer	Biological: MAGE-A4 TCR Gene-Modified T Cells	Objective response rate	Tianjin Medical University Cancer Institute and Hospital	All	18 Years to 80 Years (Adult, Older Adult)	Phase 1	15	Other	Allocation: N/A|Intervention Model: Single Group Assignment|Masking: None (Open Label)|Primary Purpose: Supportive Care	2012-07-01	2016-11-01	2016-12-01	2012-09-27		2015-12-22	Tianjin Medical University Cancer Institute and Hospital, Tianjin, Tianjin, China	https://ClinicalTrials.gov/show/NCT01694472
	NCT01343043	A Pilot Study of Genetically Engineered NY-ESO-1 Specific NY-ESO-1ᶜ²⁵⁹T in HLA-A2+ Patients With Synovial Sarcoma	NY-ESO-1	CGA	A02:01, A02:05, A02:06	No	Completed	Has Results	Neoplasms	Solid Cancer	Biological: NY-ESO-1(c259)T Cells	Objective Response Rate (ORR)|Duration of Overall Response|Progression Free Survival|Best Overall Response|Overall Survival|Number of Participants With Non-serious Adverse Events (Non-SAEs) and Serious Adverse Events (SAEs)|Number of Participants With Worst Post-Baseline Grade Results for Hematology Parameters|Number of Participants With Worst Post-Baseline Grade Results for Clinical Chemistry Pa…	GlaxoSmithKline	All	4 Years and older (Child, Adult, Older Adult)	Phase 1	50	Industry	Allocation: Non-Randomized|Intervention Model: Parallel Assignment|Primary Purpose: Treatment	2012-09-27	2019-06-18	2019-06-18	2011-04-27	2020-07-09	2020-07-09	GSK Investigational Site, Duarte, California, United States|GSK Investigational Site, Miami, Florida, United States|GSK Investigational Site, Tampa, Florida, United States|GSK Investigational Site, Bethesda, Maryland, United States|GSK Investigational Site, Boston, Massachusetts, United States|GSK Investigational Site, Saint Louis, Missouri, United States|GSK Investigational Site, New York, New Y…	https://ClinicalTrials.gov/show/NCT01343043
	NCT01697527	Gene and Vaccine Therapy in Treating Patients With Advanced Malignancies	NY-ESO-1	CGA	A02:01	IL2, Vaccine	Active, not recruiting	No Results Available	Malignant Neoplasm	Solid Cancer	Biological: aldesleukin|Drug: fludarabine phosphate|Drug: cyclophosphamide|Other: laboratory biomarker analysis|Biological: NY-ESO-1 reactive TCR retroviral vector transduced autologous PBL|Biological: dendritic cell vaccine therapy|Radiation: fludeoxyglucose F 18|Procedure: positron emission tomography	Clinical response|NY-ESO-1 TCR transgenic cell persistence, quantitated in PBMC samples|NY-ESO-1 TCR transgenic cell tumor trafficking	Jonsson Comprehensive Cancer Center	All	16 Years and older (Child, Adult, Older Adult)	Phase 2	6	Other	Allocation: N/A|Intervention Model: Single Group Assignment|Masking: None (Open Label)|Primary Purpose: Treatment	2012-11-02	2021-11-02	2022-11-02	2012-10-02		2020-07-09	University of California at Los Angeles (UCLA ), Los Angeles, California, United States	https://ClinicalTrials.gov/show/NCT01697527
	NCT01640301	Laboratory-Treated T Cells in Treating Patients With High-Risk Relapsed Acute Myeloid Leukemia, Myelodysplastic Syndrome, or Chronic Myelogenous Leukemia Previously Treated With Donor Stem Cell Transplant	WT1	TAA (overexpression)	A02:01	CD8+EBVSTs, IL2	Active, not recruiting	No Results Available	Recurrent Adult Acute Myeloid Leukemia|Recurrent Childhood Acute Myeloid Leukemia|Secondary Acute Myeloid Leukemia|Therapy-Related Acute Myeloid Leukemia|Donor|Hematopoietic Cell Transplant Recipient|HLA-A*0201 Positive Cells Present|Recurrent Acute Myeloid Leukemia	Hematological Malignancy	Biological: Aldesleukin|Drug: Cyclophosphamide|Drug: Fludarabine Phosphate|Other: Laboratory Biomarker Analysis|Biological: WT1-Sensitized Allogeneic T-Lymphocytes	Anti-leukemic potential efficacy, in terms of duration of response (Arm II)|Efficacy, in terms of relapse rate (Arm I)|Incidence of chronic graft versus host disease (GVHD) (Arm I)|Incidence of chronic graft versus host disease (GVHD) (Arm II)|Incidence of grade III-IV acute graft versus host disease (GVHD) (Arm II)|Incidence of grade III-IV acute graft-versus-host disease (GVHD) (Arm I)|Treatmen…	Fred Hutchinson Cancer Research Center|National Cancer Institute (NCI)	All	Child, Adult, Older Adult	Phase 1|Phase 2	45	Other|NIH	Allocation: Non-Randomized|Intervention Model: Parallel Assignment|Masking: None (Open Label)|Primary Purpose: Treatment	2012-12-06	2029-09-01	2029-09-01	2012-07-13		2020-11-02	Fred Hutch/University of Washington Cancer Consortium, Seattle, Washington, United States	https://ClinicalTrials.gov/show/NCT01640301
	NCT02988258	Study of Adoptive Immunotherapy With Donor-derived CMV-specific T Cells for Recipients of Allo-HSCT	pp65	Viral (CMV)	A02:01	No	Suspended	No Results Available	Haematological Malignancies|CMV Infection	CMV Infection	Genetic: CMV-TCR transduced donor-derived T cells	Determination of the frequency of transduced donor-derived cells expressing the CMV-specific TCR by flow cytometry.|Evaluation of treatment toxicity according to the NCI Common Toxicity Criteria Scale (v4.03).|Documentation of anti-CMV responses post CMV-TCR transduced cell infusion using quantitative PCR to determine viral copy numbers in peripheral blood.|Evaluation of GvHD post CMV-TCR transdu…	University College, London	All	18 Years to 65 Years (Adult, Older Adult)	Phase 1	10	Other	Allocation: Non-Randomized|Intervention Model: Single Group Assignment|Masking: None (Open Label)|Primary Purpose: Treatment	2013-07-01	2019-08-01	2019-08-01	2016-12-09		2018-09-12	University Hospitals Birmingham NHS Foundation Trust, Birmingham, United Kingdom|University Hospitals Bristol NHS Foundation Trust, Bristol, United Kingdom|University College London Hospital, London, United Kingdom|Nottingham University Hospital, Nottingham, United Kingdom	https://ClinicalTrials.gov/show/NCT02988258
	NCT01567891	CT Antigen TCR-redirected T Cells for Ovarian Cancer.	NY-ESO-1	CGA	A02:01, A02:05, A02:06	Entirely outpatient procedures	Completed	Has Results	Ovarian Cancer	Solid Cancer	Biological: NYESO-1c259 T cells	Adverse Events Related to Study Treatment|Tumor Response|Peak Persistence of Modified T-cells in the Peripheral Blood|Determine Functional Properties and Phenotype of Modified T-cells From Peripheral Blood.|Correlate NY-ESO-1 Expression in Tumor Tissue Before Treatment With Archival Tumor Tissue to Assess Impact of Therapy on Expression of NY-ESO-1 Protein	Adaptimmune	All	18 Years and older (Adult, Older Adult)	Phase 1|Phase 2	9	Industry	Allocation: N/A|Intervention Model: Single Group Assignment|Masking: None (Open Label)|Primary Purpose: Treatment	2013-07-09	2017-06-06	2017-06-06	2012-03-30	2019-01-03	2019-06-27	City of Hope National Medical Center, Duarte, California, United States|Stanford Cancer Institute, Stanford, California, United States|University of Miami, Sylvester Comprehensive Cancer Center, Miami, Florida, United States|Roswell Park Cancer Institute, Buffalo, New York, United States|MD Anderson Cancer Center, Houston, Texas, United States	https://ClinicalTrials.gov/show/NCT01567891
	NCT01892293	CT Antigen TCR-Engineered T Cells for Myeloma	NY-ESO-1/LAGE-1a	CGA	A02:01	No	Terminated	Has Results	Multiple Myeloma	Hematological Malignancy	Drug: Treatment with NY-ESO-1c259-modified T cells	Adverse Events Related to Study Treatment|Evaluate the Direct Anti-tumor Activity of NY-ESO-1ᶜ²⁵⁹T|Peak Persistence of Modified T-cells in the Peripheral Blood	Adaptimmune	All	18 Years to 80 Years (Adult, Older Adult)	Phase 1|Phase 2	6	Industry	Allocation: N/A|Intervention Model: Single Group Assignment|Masking: None (Open Label)|Primary Purpose: Treatment	2013-10-15	2014-12-10	2018-04-09	2013-07-04	2018-07-24	2019-01-10	City of Hope, Duarte, California, United States|Greenebaum Cancer Center, University of Maryland, Baltimore, Maryland, United States	https://ClinicalTrials.gov/show/NCT01892293
	NCT01967823	T Cell Receptor Immunotherapy Targeting NY-ESO-1 for Patients With NY-ESO-1 Expressing Cancer	NY-ESO-1	CGA	A02:01	IL2	Completed	Has Results	Melanoma|Meningioma|Breast Cancer|Non-Small Cell Lung Cancer|Hepatocellular Cancer	Solid Cancer	Biological: Anti-NY ESO-1 mTCR PBL|Drug: Cyclophosphamide|Drug: Fludarabine|Drug: Aldesleukin	Percentage of Participants With a Response|Percentage of T Cell Receptor (TCR) in Cluster of Differentiation 3 (CD3) + Cells	National Cancer Institute (NCI)|National Institutes of Health Clinical Center (CC)	All	15 Years to 70 Years (Child, Adult, Older Adult)	Phase 2	11	NIH	Allocation: N/A|Intervention Model: Single Group Assignment|Masking: None (Open Label)|Primary Purpose: Treatment	2013-10-24	2020-04-06	2020-04-06	2013-10-23	2021-03-24	2021-03-24	National Institutes of Health Clinical Center, 9000 Rockville Pike, Bethesda, Maryland, United States	https://ClinicalTrials.gov/show/NCT01967823
	NCT02062359	T Cell Receptor Immunotherapy Targeting NY-ESO-1 for Patients With NY-ESO-1 Expressing Melanoma	NY-ESO-1	CGA	A02:01	Selects for CD62L+ T cells, IL2	Terminated	Has Results	Metastatic Cancer|Metastatic Melanoma	Solid Cancer	Biological: Anti-NY ESO-1 T cell receptor (TCR) cluster of differentiation 62L (CD62L)+ cells|Drug: Aldesleukin|Drug: Cyclophosphamide|Drug: Fludarabine	Objective Response (Complete Response (CR) + Partial Response (PR)) of Melanoma Tumors|Persistence of Genetically Engineered, Adoptively Transferred Cluster of Differentiation 62L (CD62L) + Derived Lymphocytes|Number of Participants With Adverse Events	National Cancer Institute (NCI)|National Institutes of Health Clinical Center (CC)	All	18 Years to 70 Years (Adult, Older Adult)	Phase 2	2	NIH	Allocation: N/A|Intervention Model: Single Group Assignment|Masking: None (Open Label)|Primary Purpose: Treatment	2014-02-01	2016-02-01	2016-02-01	2014-02-13	2016-05-18	2016-06-24	National Institutes of Health Clinical Center, 9000 Rockville Pike, Bethesda, Maryland, United States	https://ClinicalTrials.gov/show/NCT02062359
	NCT02111850	T Cell Receptor Immunotherapy Targeting MAGE-A3 for Patients With Metastatic Cancer Who Are HLA-DP0401 Positive	MAGE-A3	CGA	DP04:01, DP04:02	Specifically edits CD4 T cells, IL2	Completed	No Results Available	Cervical Cancer|Renal Cancer|Urothelial Cancer|Melanoma|Breast Cancer	Solid Cancer	Biological: Anti-MAGE-A3-DP4 TCR PBL|Drug: Cyclophosphamide|Drug: Fludarabine|Drug: Aldesleukin	Maximum tolerated cell dose (MTD)|Response Rate|Frequency and severity of treatment-related adverse events.|Engineered cell survival	National Cancer Institute (NCI)|National Institutes of Health Clinical Center (CC)	All	18 Years to 70 Years (Adult, Older Adult)	Phase 1|Phase 2	21	NIH	Allocation: Non-Randomized|Intervention Model: Sequential Assignment|Masking: None (Open Label)|Primary Purpose: Treatment	2014-02-07	2021-03-24	2021-03-24	2014-04-11		2021-04-01	National Institutes of Health Clinical Center, 9000 Rockville Pike, Bethesda, Maryland, United States	https://ClinicalTrials.gov/show/NCT02111850
	NCT02096614	Investigator Initiated Phase 1 Study of TBI-1201	MAGE-A4	CGA	A24:02	No	Completed	No Results Available	Solid Tumors	Solid Cancer	Drug: TBI-1201|Drug: Cyclophosphamide|Drug: Fludarabine	Incidence and grade of adverse events (CTCAE)|Appearance of replication competent retrovirus by PCR|Appearance of clonality by LAM-PCR|Kinetics of TBI-1201 in blood by realtime-PCR and flow cytometry	Mie University|Takara Bio Inc.|Shionogi|Fiverings Co., Ltd.|Statcom Co. Ltd.	All	20 Years and older (Adult, Older Adult)	Phase 1	12	Other|Industry	Allocation: Non-Randomized|Intervention Model: Single Group Assignment|Masking: None (Open Label)|Primary Purpose: Treatment	2014-04-01	2018-06-01		2014-03-26		2017-11-08	Mie University Hospital, Tsu, Mie, Japan	https://ClinicalTrials.gov/show/NCT02096614
	NCT02153905	T Cell Receptor Immunotherapy Targeting MAGE-A3 for Patients With Metastatic Cancer Who Are HLA-A*01 Positive	MAGE-A3	CGA	A01	IL2	Terminated	Has Results	Breast Cancer|Cervical Cancer|Renal Cancer|Melanoma|Bladder Cancer	Solid Cancer	Drug: Aldesleukin|Drug: Fludarabine|Drug: Cyclophosphamide|Biological: Anti-MAGE-A3 human leukocyte antigen serotype within HLA-A A serotype group (HLA-A* 01)-restricted T-cell receptor (TCR)	Maximum Tolerated Cell Dose (MTD)|Number of Patients With Objective Tumor Regression|Number of Treatment Related Adverse Events Related to T-Cell Receptor (TCR) Gene-Engineered Cells|Number of Participants With Serious and Non-Serious Adverse Events|In Vivo Survival of T-Cell Receptor (TCR) Cells|Number of Participants With Dose-Limiting Toxicity (DLT)	National Cancer Institute (NCI)|National Institutes of Health Clinical Center (CC)	All	18 Years to 70 Years (Adult, Older Adult)	Phase 1|Phase 2	3	NIH	Allocation: Non-Randomized|Intervention Model: Sequential Assignment|Masking: None (Open Label)|Primary Purpose: Treatment	2014-07-03	2018-09-10	2018-09-10	2014-06-03	2019-06-05	2019-06-17	National Institutes of Health Clinical Center, 9000 Rockville Pike, Bethesda, Maryland, United States	https://ClinicalTrials.gov/show/NCT02153905
	NCT02070406	Gene-Modified T Cells, Vaccine Therapy, and Ipilimumab in Treating Patients With Locally Advanced or Metastatic Malignancies	NY-ESO-1	CGA	A02:01	Ipilimumab, Vaccine, IL2	Terminated	No Results Available	Unspecified Adult Solid Tumor, Protocol Specific	Solid Cancer	Drug: cyclophosphamide|Drug: fludarabine phosphate|Biological: NY-ESO-1 reactive TCR retroviral vector transduced autologous PBL|Biological: dendritic cell vaccine therapy|Biological: aldesleukin|Radiation: fludeoxyglucose F 18|Procedure: positron emission tomography|Other: laboratory biomarker analysis	Incidence of toxicity as defined using the National Cancer Institute Common Terminology Criteria for Adverse Events version 3.0|Maximum tolerable dose (MTD) based on the number of subjects experiencing dose limiting toxicities (DLTs)|Feasibility of NY-ESO-1 TCR cells, determined by incidence of preparation not meeting the lot release criteria|Transgenic cell persistence, analyzed using immune mon…	Jonsson Comprehensive Cancer Center|National Cancer Institute (NCI)	All	16 Years and older (Child, Adult, Older Adult)	Phase 1	4	Other|NIH	Allocation: N/A|Intervention Model: Single Group Assignment|Masking: None (Open Label)|Primary Purpose: Treatment	2014-07-17	2018-12-18	2018-12-18	2014-02-25		2019-02-28	Jonsson Comprehensive Cancer Center, Los Angeles, California, United States	https://ClinicalTrials.gov/show/NCT02070406
	NCT02280811	T Cell Receptor Immunotherapy Targeting HPV-16 E6 for HPV-Associated Cancers	E6	Viral (HPV)	A02:01	IL2	Completed	Has Results	Vaginal Cancer|Cervical Cancer|Anal Cancer|Penile Cancer|Oropharyngeal Cancer	Solid Cancer	Drug: Fludarabine|Drug: Cyclophosphamide|Biological: E6 TCR|Drug: Aldesleukin	Maximum Tolerated Dose (MTD)|Objective Tumor Response Rate (Complete or Partial Response)|Duration of Response|Number of Participants With Serious and Non-serious Adverse Events|Number of Participants With a Dose Limiting Toxicity (DLT)|Percentage of Cluster of Differentiation 3 (CD3+) Cells That Are E6 T-Cell Receptor Memory of Circulating T-Cells in Responders and Non-responders|Expression of P…	National Cancer Institute (NCI)|National Institutes of Health Clinical Center (CC)	All	18 Years to 70 Years (Adult, Older Adult)	Phase 1|Phase 2	12	NIH	Allocation: N/A|Intervention Model: Single Group Assignment|Masking: None (Open Label)|Primary Purpose: Treatment	2014-10-14	2016-06-28	2016-06-28	2014-11-02	2017-08-02	2017-09-06	National Institutes of Health Clinical Center, 9000 Rockville Pike, Bethesda, Maryland, United States	https://ClinicalTrials.gov/show/NCT02280811
	NCT02870244	Adoptive T Cell Immunotherapy for Advanced Melanoma Using Engineered Lymphocytes	tyrosinase (PTM)	TAA (differentiation)	A02	IL2	Recruiting	No Results Available	Melanoma	Solid Cancer	Biological: Escalating Doses	Approximately 18 patients with Grade 2 through Grade 5 Adverse Events that are related to study drug, graded according to NCI CTCAE Version 4.0|Immunologic changes in T cell count|Audiologic changes of Grade 2 or higher as related to study drug, graded according to NCI CTCAE Version 4.0|Ophthalmologic changes or development of Uveitis of Grade 2 or higher as related to study drug, graded accordin…	Loyola University|National Cancer Institute (NCI)	All	18 Years to 89 Years (Adult, Older Adult)	Phase 1	18	Other|NIH	Allocation: N/A|Intervention Model: Single Group Assignment|Masking: None (Open Label)|Primary Purpose: Treatment	2015-02-01	2028-09-01	2028-09-01	2016-08-17		2018-03-12	Loyola University Medical Center, Maywood, Illinois, United States	https://ClinicalTrials.gov/show/NCT02870244
	NCT02366546	Investigator Initiated Phase 1 Study of TBI-1301	NY-ESO-1	CGA	A02:01, A02:06	No	Unknown status	No Results Available	Solid Tumors	Solid Cancer	Drug: TBI-1301|Drug: Cyclophosphamide|Drug: Fludarabine	Incidence and grade of adverse events (CTCAE)|Appearance of replication competent retrovirus by PCR|Appearance of clonality by LAM-PCR|Kinetics of TBI-1301 in blood by realtime-PCR	Mie University|Takara Bio Inc.|Shionogi|Fiverings Co., Ltd.|Statcom Co. Ltd.	All	20 Years and older (Adult, Older Adult)	Phase 1	9	Other|Industry	Allocation: Non-Randomized|Intervention Model: Single Group Assignment|Masking: None (Open Label)|Primary Purpose: Treatment	2015-03-01	2018-09-01		2015-02-19		2018-10-24	Mie University Hospital, Tsu, Mie, Japan	https://ClinicalTrials.gov/show/NCT02366546
	NCT02390739	Administering Peripheral Blood Lymphocytes Transduced With a Murine T-Cell Receptor Recognizing Human Thyroglobulin to People With Thyroglobulin Expressing Thyroid Cancer	human thyroglobulin (hTG)	TAA	A02:01	IL2	Withdrawn	No Results Available	Metastatic Thyroid Cancer	Solid Cancer	Drug: Aldesleukin|Drug: Fludarabine|Drug: Cyclophosphamide|Biological: Anti-Thyroglobulin mTCR PBL	Determine a safe dose of administration and determine if this approach will result in an objective tumor regression.	National Cancer Institute (NCI)|National Institutes of Health Clinical Center (CC)	All	18 Years to 70 Years (Adult, Older Adult)	Phase 1|Phase 2	0	NIH	Allocation: N/A|Intervention Model: Single Group Assignment|Masking: None (Open Label)|Primary Purpose: Treatment	2015-03-02	2017-03-22	2017-03-22	2015-03-18		2019-12-16	United States	https://ClinicalTrials.gov/show/NCT02390739
	NCT02457650	T Cell Receptor-transduced T Cells Targeting NY-ESO-1 for Treatment of Patients With NY-ESO-1- Expressing Malignancies	NY-ESO-1	CGA	A02	No	Unknown status	No Results Available	Bladder Carcinoma|Breast Cancer|Esophagus Carcinoma|Lung Cancer|Melanoma|Multiple Myeloma|Neuroblastoma|Ovarian Cancer|Synovial Sarcoma|Other Metastatic Solid Cancers	Solid Cancer	Drug: Cyclophosphamide|Drug: Fludarabine|Biological: Anti-NY ESO-1 TCR-transduced T cells	Number of participants with Adverse Events|Number of participants with Clinical responses	Shenzhen Second People's Hospital|Shenzhen Institute for Innovation and Translational Medicine	All	1 Year and older (Child, Adult, Older Adult)	Phase 1	36	Other	Allocation: N/A|Intervention Model: Single Group Assignment|Masking: None (Open Label)|Primary Purpose: Treatment	2015-04-01	2019-12-01	2019-12-01	2015-05-29		2016-08-03	Shenzhen Second People's Hospital, The First Affiliated Hospital of Shenzhen University, Shenzhen, Guangdong, China	https://ClinicalTrials.gov/show/NCT02457650
	NCT02408016	Genetically Modified T Cells in Treating Patients With Stage III-IV Non-small Cell Lung Cancer or Mesothelioma	WT1	TAA (overexpression)	A02:01	Uses CD8+ Tcm/Tn, IL2	Terminated	No Results Available	Advanced Pleural Malignant Mesothelioma|HLA-A*0201 Positive Cells Present|Recurrent Non-Small Cell Lung Carcinoma|Recurrent Pleural Malignant Mesothelioma|Stage III Non-Small Cell Lung Cancer AJCC v7|Stage III Pleural Malignant Mesothelioma AJCC v7|Stage IIIA Non-Small Cell Lung Cancer AJCC v7|Stage IIIB Non-Small Cell Lung Cancer AJCC v7|Stage IV Non-Small Cell Lung Cancer AJCC v7|Stage IV Pleur…	Solid Cancer	Biological: Aldesleukin|Biological: Autologous WT1-TCRc4 Gene-transduced CD8-positive Tcm/Tn Lymphocytes|Drug: Cyclophosphamide|Other: Laboratory Biomarker Analysis|Procedure: Therapeutic Conventional Surgery	Evidence and nature of toxicity|Feasibility of naive T cell (TN) and central memory T cell (TCM) subsets, measured as the proportion of patients for which T cells are successfully generated and infused and whether only TN or TCM could be generated|Persistence of transduced T cells|Frequency of transferred T cells at biopsied tumor sites between the T cell (Tn) and memory T cell (Tcm) groups|Funct…	Fred Hutchinson Cancer Research Center|National Cancer Institute (NCI)	All	18 Years and older (Adult, Older Adult)	Phase 1|Phase 2	20	Other|NIH	Allocation: Non-Randomized|Intervention Model: Parallel Assignment|Masking: None (Open Label)|Primary Purpose: Treatment	2015-05-22	2020-06-30	2022-06-30	2015-04-03		2020-07-01	Fred Hutch/University of Washington Cancer Consortium, Seattle, Washington, United States	https://ClinicalTrials.gov/show/NCT02408016
	NCT02719782	A Study of TCR-Redirected T Cell Infusion in Subject With Recurrent HBV-related HCC Post Liver Transplantation	HBsAg	Viral (HBV)	unspecified	mRNA transfection	Unknown status	No Results Available	Recurrent Hepatocellular Carcinoma	Solid Cancer	Biological: Biological: TCR-T	Safety of the TCR-T treatment|Efficacy of induction of tumor specific T cell responses as measured by the persistence of HBV specific T cells in peripheral blood samples at several time points following adoptive transfer|Systemic release of inflammatory cytokines after administration of transduced T cells compared to baseline	Lion TCR Pte. Ltd.|Agency for Science, Technology and Research|Third Affiliated Hospital, Sun Yat-Sen University	All	21 Years to 65 Years (Adult, Older Adult)	Phase 1	10	Industry|Other	Allocation: N/A|Intervention Model: Single Group Assignment|Masking: None (Open Label)|Primary Purpose: Treatment	2015-07-02	2019-05-01	2019-12-01	2016-03-25		2018-11-16	Third Affiliated Hospital of Sun Yat-sen University, Guangzhou, Guangdong, China	https://ClinicalTrials.gov/show/NCT02719782
	NCT02550535	A Phase I/II Study of Gene-modified WT1 TCR Therapy in MDS & AML Patients	WT1	TAA (overexpression)	A02:01	No	Completed	No Results Available	Myelodysplastic Syndromes (MDS)|Acute Myeloid Leukaemia (AML)	Hematological Malignancy	Genetic: Autologous WT1 TCR transduced T cells	Safety following gene-modified WT1 TCR T cell therapy as measured by suspected unexpected serious adverse reactions (SUSARS)|Proportion of subjects achieving one or more IWG response criteria following gene-modified WT1 TCR T cell therapy|Safety and tolerability of gene-modified WT1 TCR therapy as measured by clinical laboratory parameters and adverse events|Efficacy of WT1 TCR therapy as measure…	Cell Medica Ltd|University College, London|Cell Therapy Catapult	All	18 Years and older (Adult, Older Adult)	Phase 1|Phase 2	3	Industry|Other	Allocation: N/A|Intervention Model: Single Group Assignment|Masking: None (Open Label)|Primary Purpose: Treatment	2015-09-01	2018-05-01	2018-05-01	2015-09-15		2018-10-02	AZ St Jan Brugge-Oostende AV, Brugge, Belgium|UZ Leuven, Leuven, Belgium|Uniklinikum Dresden, Dresden, Germany|University Hospitals Bristol NHS Foundation Trust, Bristol, United Kingdom|The Leeds Teaching Hospitals NHS Trust, Leeds, United Kingdom|University College London Hospitals NHS Trust, London, United Kingdom	https://ClinicalTrials.gov/show/NCT02550535
	NCT02592577	MAGE A10ᶜ⁷⁹⁶T for Advanced NSCLC	MAGE-A10	CGA	A02:01, A02:06	No	Completed	No Results Available	Non-Small Cell Lung Cancer|Carcinoma	Solid Cancer	Biological: Autologous Genetically modified T cells, MAGEA10ᶜ⁷⁹⁶T	Number of subjects with dose-limiting toxicity (DLT) and adverse events (AE), including serious adverse events (SAE)|Proportion of subjects with a confirmed Complete Response (CR) or Partial Response (PR)|Interval between the date of first T cell infusion dose and first documented evidence of CR or PR|Interval between the date of first documented evidence of CR or PR until first documented diseas…	Adaptimmune	All	18 Years and older (Adult, Older Adult)	Phase 1	28	Industry	Allocation: N/A|Intervention Model: Single Group Assignment|Masking: None (Open Label)|Primary Purpose: Treatment	2015-11-01	2020-03-11	2034-12-01	2015-10-30		2020-12-19	City of Hope, Duarte, California, United States|Stanford Cancer Center, Palo Alto, California, United States|University of Miami Sylvester Comprehensive Cancer Center, Miami, Florida, United States|H. Lee Moffitt Cancer Center, Tampa, Florida, United States|Winship Cancer Institute of Emory University, Atlanta, Georgia, United States|Indiana University Simon Cancer Center, Indianapolis, Indiana, …	https://ClinicalTrials.gov/show/NCT02592577
	NCT02686372	TCR-Redirected T Cell Infusions to Prevent Hepatocellular Carcinoma Recurrence Post Liver Transplantation	HbsAg	Viral (HBV)	unspecified	No	Unknown status	No Results Available	Hepatocellular Carcinoma	Solid Cancer	Other: Biological: HBV antigen specific TCR redirected T cell	Safety of the TCR treatment (according to CTCAE 4.0)|Efficacy of induction of tumor specific T cell responses as measured by the persistence of HBV specific T cells in peripheral blood samples at several time points following adoptive transfer	Lion TCR Pte. Ltd.|First Affiliated Hospital, Sun Yat-Sen University|Agency for Science, Technology and Research|Sun Yat-Sen Memorial Hospital of Sun Yat-Sen University	All	18 Years to 65 Years (Adult, Older Adult)	Phase 1	10	Industry|Other	Allocation: N/A|Intervention Model: Single Group Assignment|Masking: None (Open Label)|Primary Purpose: Prevention	2015-12-01	2017-11-01	2020-11-01	2016-02-19		2016-03-22	The First Affiliated Hospital, Sun-Yat Sen University, Guangzhou, Guangdong, China	https://ClinicalTrials.gov/show/NCT02686372
	NCT02588612	Letetresgene Autoleucel Engineered T Cells in NY-ESO -1 Positive Advanced Non-Small Cell Lung Cancer (NSCLC)	NY-ESO-1/LAGE-1a	CGA	A02:01, A02:05, A02:06	No	Completed	No Results Available	Neoplasms	Solid Cancer	Drug: letetresgene autoleucel (GSK3377794)|Drug: Cyclophosphamide|Drug: Fludarabine	Number of participants with adverse events (AE), including serious adverse events (SAE)|Number of participants with abnormal laboratory parameters|Number of participants with abnormal electrocardiogram (ECG) findings|Number of participants with abnormal pulse oximetry findings|Overall Response rate (ORR)|Time to response (TTR)|Duration of response (DOR)|Disease control rate (DCR)|Progression free…	GlaxoSmithKline	All	18 Years and older (Adult, Older Adult)	Phase 1	10	Industry	Allocation: N/A|Intervention Model: Single Group Assignment|Masking: None (Open Label)|Primary Purpose: Treatment	2016-02-01	2020-08-17	2020-08-17	2015-10-28		2021-01-27	GSK Investigational Site, Miami, Florida, United States|GSK Investigational Site, Tampa, Florida, United States|GSK Investigational Site, Houston, Texas, United States	https://ClinicalTrials.gov/show/NCT02588612
	NCT02774291	Anti-ESO (Cancer/Test Antigen) mTCR-transduced Autologous Peripheral Blood Lymphocytes and Combination Chemotherapy in Treating Patients With Metastatic Cancer That Expresses NY-ESO-1	NY-ESO-1	CGA	A02:01	IL2	Recruiting	No Results Available	HLA-A2 Positive Cells Present|Metastatic Malignant Neoplasm|Metastatic Malignant Neoplasm in the Brain	Solid Cancer	Biological: Aldesleukin|Biological: Anti-thyroglobulin mTCR-transduced Autologous Peripheral Blood Lymphocytes|Drug: Cyclophosphamide|Biological: Filgrastim|Drug: Fludarabine Phosphate|Other: Laboratory Biomarker Analysis	Incidence of toxicity, graded according to the National Cancer Institute Common Terminology Criteria for Adverse Events version 4.0|In vivo survival of TCR gene-engineered cells|Objective response rate, graded according to RECIST criteria	Albert Einstein College of Medicine|National Cancer Institute (NCI)	All	18 Years to 66 Years (Adult, Older Adult)	Early Phase 1	10	Other|NIH	Allocation: N/A|Intervention Model: Single Group Assignment|Masking: None (Open Label)|Primary Purpose: Treatment	2016-08-01	2020-05-01	2020-05-01	2016-05-17		2020-03-06	Albert Einstein College of Medicine, Bronx, New York, United States	https://ClinicalTrials.gov/show/NCT02774291
	NCT03047811	The Study of Targeted NY-ESO-1 T Cell Receptor (TCR) Genetic Modified Autologous T Cells Treatment of Advanced Solid Tumors	NY-ESO-1	CGA	unspecified	No	Unknown status	No Results Available	Advanced Malignant Solid Tumors	Solid Cancer	Other: TCR - T cell therapy	overall survival (OS)	Fudan University	All	18 Years to 70 Years (Adult, Older Adult)	Not Applicable	15	Other	Allocation: N/A|Intervention Model: Single Group Assignment|Masking: None (Open Label)|Primary Purpose: Treatment	2016-08-26	2017-12-31	2017-12-31	2017-02-09		2017-02-09	Cancer hospital Fudan University, Shanghai, Shanghai, China	https://ClinicalTrials.gov/show/NCT03047811
	NCT02869217	Study of TBI-1301 (NY-ESO-1 Specific TCR Gene Transduced Autologous T Lymphocytes) in Patients With Solid Tumors	NY-ESO-1	CGA	A02:01, A02:06	No	Recruiting	No Results Available	NY-ESO-1 Expressing Solid Tumors in HLA-A2 Positive Patients|Synovial Sarcoma|Melanoma|Esophageal Cancer|Ovarian Cancer|Lung Cancer|Bladder Cancer|Liver Cancer	Solid Cancer	Drug: Cyclophosphamide|Biological: TBI-1301|Drug: Fludarabine	Safety profile (i.e. adverse events, presence/absence of RCR, analysis of clonality and PK of TBI-1301) assessed by CTCAE v.4.0 and laboratory testings.|Recommended phase 2 (RP2D) dose o TBI-1301 when administered following cyclophosphamide and fludarabine pre-treatment|Evidence of efficacy (i.e. anti-tumor effect) of TBI-1301 measured using RECIST v1.1	University Health Network, Toronto|Takara Bio Inc.	All	16 Years and older (Child, Adult, Older Adult)	Phase 1	22	Other|Industry	Allocation: Non-Randomized|Intervention Model: Single Group Assignment|Masking: None (Open Label)|Primary Purpose: Treatment	2016-09-01	2021-09-01	2021-09-01	2016-08-16		2021-04-01	Princess Margaret Cancer Centre, Toronto, Ontario, Canada	https://ClinicalTrials.gov/show/NCT02869217
	NCT02989064	MAGE-A10ᶜ⁷⁹⁶T for Urothelial Cancer, Melanoma or Head and Neck Cancers	MAGE-A10	CGA	A02:01, A02:06	No	Completed	No Results Available	Urothelial Carcinoma|Head and Neck Cancer|Melanoma|Bladder Urothelial Carcinoma	Solid Cancer	Genetic: Autologous genetically modified MAGE A10ᶜ⁷⁹⁶T cells	Number of subjects with adverse events (AE), including serious adverse events (SAE).|Evaluation of the persistence of genetically modified T cells|Measurement of RCL in genetically modified T cells.|Assessment of dose limiting toxicities to determine optimally tolerated dose range|Proportion of subjects with a confirmed Complete Response (CR) and/or Partial Response (PR).|Interval between the dat…	Adaptimmune	All	18 Years to 75 Years (Adult, Older Adult)	Phase 1	10	Industry	Allocation: N/A|Intervention Model: Single Group Assignment|Masking: None (Open Label)|Primary Purpose: Treatment	2016-10-01	2019-12-18	2020-06-04	2016-12-12		2020-12-19	Massachusetts General Hospital, Boston, Massachusetts, United States|Washington University - School of Medicine, Saint Louis, Missouri, United States|Roswell Park Cancer Institute, Buffalo, New York, United States|Ohio State University Wexner Medical Center, Columbus, Ohio, United States|Fox Chase Cancer Center, Philadelphia, Pennsylvania, United States|Tennessee Oncology - Sarah Cannon Research …	https://ClinicalTrials.gov/show/NCT02989064
	NCT02992743	Letetresgene Autoleucel Engineered T Cells in NY-ESO-1 Positive Participants With Advanced Myxoid/ Round Cell Liposarcoma	NY-ESO-1	CGA	A02:01, A02:05, A02:06	No	Active, not recruiting	No Results Available	Neoplasms	Solid Cancer	Genetic: Autologous genetically modified T Cells, NY-ESO-1ᶜ²⁵⁹T	Proportion of subjects with a confirmed Complete Response (CR) or Partial Response (PR).|Interval between the date of first T cell infusion dose and first documented evidence of CR or PR.|Interval between the date of first documented evidence of CR or PR until first documented disease progression or death due to any cause.|Interval between the date of first documented evidence of SD until first d…	GlaxoSmithKline	All	18 Years and older (Adult, Older Adult)	Phase 2	20	Industry	Allocation: N/A|Intervention Model: Single Group Assignment|Primary Purpose: Treatment	2016-12-06	2021-10-15	2021-10-15	2016-12-14		2020-07-28	GSK Investigational Site, Tampa, Florida, United States|GSK Investigational Site, Ann Arbor, Michigan, United States|GSK Investigational Site, Saint Louis, Missouri, United States|GSK Investigational Site, New York, New York, United States|GSK Investigational Site, Columbus, Ohio, United States|GSK Investigational Site, Houston, Texas, United States	https://ClinicalTrials.gov/show/NCT02992743
	NCT02775292	Gene-Modified T Cells, Vaccine Therapy, and Nivolumab in Treating Patients With Stage IV or Locally Advanced Solid Tumors Expressing NY-ESO-1	NY-ESO-1	CGA	A02:01	IL2, Nivolumab, Vaccine	Completed	No Results Available	Adult Solid Neoplasm|Childhood Solid Neoplasm|Metastatic Neoplasm	Solid Cancer	Biological: Aldesleukin|Drug: Cyclophosphamide|Drug: Fludarabine Phosphate|Other: Laboratory Biomarker Analysis|Biological: Nivolumab|Biological: NY-ESO-1 Reactive TCR Retroviral Vector Transduced Autologous PBL|Biological: NY-ESO-1(157-165) Peptide-pulsed Autologous Dendritic Cell Vaccine|Procedure: Positron Emission Tomography	Incidence of adverse events, defined following the National Cancer Institute Common Terminology Criteria for Adverse Events version 4.0|Maximum tolerated dose based on dose-limiting toxicity using the Common Toxicity Criteria|Feasibility of generating NY-ESO-1 TCR cells and/or NY-ESO 1(157-165) peptide pulsed DC vaccine, determined by the incidence of preparation not meeting the lot release crite…	Jonsson Comprehensive Cancer Center|Stand Up To Cancer|Bristol-Myers Squibb|Eunice Kennedy Shriver National Institute of Child Health and Human Development (NICHD)|National Cancer Institute (NCI)	All	16 Years and older (Child, Adult, Older Adult)	Phase 1	1	Other|Industry|NIH	Allocation: N/A|Intervention Model: Single Group Assignment|Masking: None (Open Label)|Primary Purpose: Treatment	2017-01-03	2019-04-08	2019-04-08	2016-05-17		2020-07-24	UCLA / Jonsson Comprehensive Cancer Center, Los Angeles, California, United States	https://ClinicalTrials.gov/show/NCT02775292
	NCT02858310	E7 TCR T Cells for Human Papillomavirus-Associated Cancers	E7	Viral (HPV)	A02:01	IL2	Recruiting	No Results Available	Papillomavirus Infections|Cervical Intraepithelial Neoplasia|Carcinoma In Situ|Vulvar Neoplasms|Vulvar Diseases	Solid Cancer	Biological: E7 TCR cells|Drug: Aldesleukin|Drug: Fludarabine|Drug: Cyclophosphamide	Phase I: Determine a safe dose for E7 TCR cells plus aldesleukin|Phase II: Determine safety and efficacy of E7 TCR cells plus aldesleukin	National Cancer Institute (NCI)|National Institutes of Health Clinical Center (CC)	All	18 Years and older (Adult, Older Adult)	Phase 1|Phase 2	180	NIH	Allocation: Non-Randomized|Intervention Model: Sequential Assignment|Masking: None (Open Label)|Primary Purpose: Treatment	2017-01-27	2026-01-01	2026-01-01	2016-08-08		2021-04-01	National Institutes of Health Clinical Center, Bethesda, Maryland, United States	https://ClinicalTrials.gov/show/NCT02858310
	NCT03029273	NY-ESO-1 TCR （TAEST16001）for Patients With Advanced NSCLC	NY-ESO-1	CGA	A02:01	IL2	Unknown status	No Results Available	Lung Cancer, Nonsmall Cell, Recurrent	Solid Cancer	Drug: Cyclophosphamide and Fludarabine|Biological: Anti-NY-ESO-1 TCR transduced T cells	Number of participants with adverse events|Number of participants with clinical responses	Guangzhou Institute of Respiratory Disease|Xiangxue Life Science Research Center|Guangdong Xiangxue Precision Medical Technology Co., Ltd.|Xiangxue Pharmaceutical	All	18 Years to 75 Years (Adult, Older Adult)	Phase 1	20	Other|Industry	Allocation: N/A|Intervention Model: Single Group Assignment|Masking: None (Open Label)|Primary Purpose: Treatment	2017-03-21	2019-03-01	2019-03-01	2017-01-24		2019-01-17	Guangzhou Institute of Respiratory Disease, The First Affiliated Hospital of Guangzhou Medical University, Guangzhou, Guangdong, China	https://ClinicalTrials.gov/show/NCT03029273
	NCT02743611	Safety & Activity of Controllable PRAME-TCR Therapy in Previously Treated AML/MDS or Metastatic Uveal Melanoma	PRAME	CGA	A02:01	Inducible safety switch	Unknown	No Results Available	Acute Myeloid Leukemia|Myelodysplastic Syndrome|Uveal Melanoma	Solid Cancer & Hematological Malignancy	Biological: BPX-701|Drug: Rimiducid	Part 1 Arm 1: Dose-limiting toxicity|Part 1 Arm 1: Treatment-emergent adverse events (AEs) and serious AEs (SAEs)|Part 1 Arm 2: Dose-limiting toxicity|Part 1 Arm 2: Treatment-emergent adverse events (AEs) and serious AEs (SAEs)|Part 2 Arm 1: Remission rate|Part 2 Arm 2: Overall response rate	Bellicum Pharmaceuticals	All	18 Years and older (Adult, Older Adult)	Phase 1|Phase 2	28	Industry	Allocation: Non-Randomized|Intervention Model: Single Group Assignment|Masking: None (Open Label)|Primary Purpose: Treatment	2017-04-14	2019-07-19	2020-07-19	2016-04-19		2020-04-27	Colorado Blood Cancer Institute, Denver, Colorado, United States|Oregon Health & Science University, Portland, Oregon, United States|Tennessee Oncology, Nashville, Tennessee, United States	https://ClinicalTrials.gov/show/NCT02743611
	NCT03159585	To Evaluate the Efficacy of NY-ESO-1-specific T Cell Receptor Affinity Enhancing Specific T Cell in Solid Tumors	NY-ESO-1	CGA	A02:01	No	Completed	No Results Available	Liver Cancer Stage IV|Gastric Cancer Stage IV|Esophageal Cancer, Stage IV|Bone and Soft Tissue Tumors|Breast Cancer Stage IV|Bladder Carcinoma Stage IV|Prostate Carcinoma Stage IV|Thyroid Cancer Stage IV|Ovarian Cancer Stage IV|Solid Tumor	Solid Cancer	Drug: TAEST16001	treatment-related adverse events as assessed by CTCAE v4.03|assess overall response rate|assess duration of response|assess time to progress|assess progression free survival|assess overall survival|assess the expression of tumor markers	Zhujiang Hospital|Xiangxue Life Science Research Center|Guangdong Xiangxue Precision Medical Technology Co., Ltd.|Xiangxue Pharmaceutical	All	18 Years to 75 Years (Adult, Older Adult)	Phase 1	6	Other|Industry	Allocation: N/A|Intervention Model: Single Group Assignment|Masking: None (Open Label)|Primary Purpose: Treatment	2017-04-14	2019-06-04	2019-06-04	2017-05-18		2020-01-22	Zhujiang Hospital of Southern Mediacl University, Guangzhou, Guang Dong, China	https://ClinicalTrials.gov/show/NCT03159585
	NCT03132792	AFPᶜ³³²T in Advanced HCC	Alpha-fetoprotein (AFP)	Fetal Oncogene	A02:01, A02:03	No	Recruiting	No Results Available	Hepatocellular Cancer|AFP Expressing Tumors	Solid Cancer	Genetic: Autologous genetically modified AFPᶜ³³²T cells	Number of subjects with dose-limiting toxicity (DLT) and adverse events (AEs) and determination of optimally tolerated dose range, including serious adverse events (SAE).|Proportion of subjects with a confirmed Complete Response (CR) or Partial Response (PR)|Interval between the date of first T cell infusion dose and first documented evidence of CR or PR|Interval between the date of first documen…	Adaptimmune	All	18 Years to 75 Years (Adult, Older Adult)	Phase 1	45	Industry	Allocation: N/A|Intervention Model: Single Group Assignment|Masking: None (Open Label)|Primary Purpose: Treatment	2017-05-08	2021-06-01	2026-06-01	2017-04-28		2021-02-25	Mayo Clinic Arizona, Phoenix, Arizona, United States|USC/Norris Comprehensive Cancer Center, Los Angeles, California, United States|UCLA, Los Angeles, California, United States|University of California, San Francisco, San Francisco, California, United States|University of Miami, Miami, Florida, United States|Winship Cancer Institute - Emory University, Atlanta, Georgia, United States|University o…	https://ClinicalTrials.gov/show/NCT03132792
	NCT03139370	Safety and Efficacy of MAGE-A3/A6 T Cell Receptor Engineered T Cells (KITE-718) in HLA-DPB1*04:01 Positive Adults With Advanced Cancers	MAGE-A3/MAGE-A6	CGA	DPB104:01 (DP04:01)	No	Active, not recruiting	No Results Available	Solid Tumor	Solid Cancer	Drug: KITE-718|Drug: Cyclophosphamide|Drug: Fludarabine|Device: MAGE - A3/A6 Screening Test	Phase 1A - Percentage of Participants Experiencing Adverse Events Defined as Dose-Limiting Toxicities|Phase 1B - Efficacy: Objective Response Rate (ORR)|Duration of Response (DOR)|Progression-Free Survival (PFS)|Overall Survival|Percentage of Participants Experiencing Adverse Events|Percentage of Participants with Anti-KITE-718 Antibodies|Percentage of Participants Experiencing Replication-compet…	Kite, A Gilead Company|Gilead Sciences	All	18 Years and older (Adult, Older Adult)	Phase 1	75	Industry	Allocation: N/A|Intervention Model: Single Group Assignment|Masking: None (Open Label)|Primary Purpose: Treatment	2017-05-08	2023-01-01	2038-01-01	2017-05-03		2021-02-21	Banner MD Anderson Cancer Center, Gilbert, Arizona, United States|USC/Norris Comprehensive Cancer Center, Los Angeles, California, United States|UCLA Hematology/Oncology, Los Angeles, California, United States|University of California Davis Comprehensive Cancer Center, Sacramento, California, United States|University of Miami Hospital and Clinics, Sylvester Comprehensive Cancer Center, Miami, Flo…	https://ClinicalTrials.gov/show/NCT03139370
	NCT03132922	MAGE-A4ᶜ¹º³²T for Multi-Tumor	MAGE-A4	CGA	A02	Radiation	Active, not recruiting	No Results Available	Urinary Bladder Cancer|Melanoma|Head and Neck Cancer|Ovarian Cancer|Non-Small Cell Lung Cancer|Esophageal Cancer|Gastric Cancer|Synovial Sarcoma|Myxoid Round Cell Liposarcoma|Gastroesophageal Junction	Solid Cancer	Genetic: Autologous genetically modified MAGE-A4ᶜ¹º³²T cells|Radiation: Autologous genetically modified MAGE-A4c1032T cells combined with low dose radiation	Number of subjects with adverse events (AE), including serious adverse events (SAEs).|Determining dose limiting toxicities (DLT) and optimally tolerated dose range|Evaluation of persistence of genetically modified T cells.|Measurement of RCL in genetically modified T cells.|Proportion of subjects with a confirmed Complete Response (CR) and/or Partial Response (PR).|Interval between the date of fi…	Adaptimmune	All	18 Years to 75 Years (Adult, Older Adult)	Phase 1	52	Industry	Allocation: N/A|Intervention Model: Single Group Assignment|Masking: None (Open Label)|Primary Purpose: Treatment	2017-05-15	2032-09-01	2035-09-01	2017-04-28		2020-12-11	University of Miami, Miami, Florida, United States|Moffitt Cancer Center, Tampa, Florida, United States|Washington University School of Medicine, Saint Louis, Missouri, United States|Washington University, Saint Louis, Missouri, United States|Roswell Park Cancer Institute, Buffalo, New York, United States|Duke University Medical Center, Duke Cancer Institute, Durham, North Carolina, United States…	https://ClinicalTrials.gov/show/NCT03132922
	NCT02650986	Gene-Modified T Cells With or Without Decitabine in Treating Patients With Advanced Malignancies Expressing NY-ESO-1	NY-ESO-1	CGA	A02:01	Decitabine, TGFbDNRII, transduces TILs	Active, not recruiting	No Results Available	Advanced Fallopian Tube Carcinoma|Advanced Malignant Solid Neoplasm|Advanced Melanoma|Advanced Ovarian Carcinoma|Advanced Primary Peritoneal Carcinoma|Advanced Synovial Sarcoma|Clinical Stage III Cutaneous Melanoma AJCC v8|Clinical Stage IV Cutaneous Melanoma AJCC v8|Metastatic Fallopian Tube Carcinoma|Metastatic Melanoma|Metastatic Ovarian Carcinoma|Metastatic Primary Peritoneal Carcinoma|Metast…	Solid Cancer	Drug: Cyclophosphamide|Drug: Decitabine|Other: Laboratory Biomarker Analysis|Procedure: Leukapheresis|Biological: TGFbDNRII-transduced Autologous Tumor Infiltrating Lymphocytes	Dose-limiting toxicity|Feasibility based on potential problems in the manufacturing of NY-ESO-1/ dnTGFbetaRII engineered cells|Expression of the NY-ESO-1 T cell receptor (TCR) transgenic protein in peripheral blood mononuclear cells (PBMC)|Replication competent retrovirus (RCR)|Tumor response (complete and partial response)	Roswell Park Cancer Institute|National Cancer Institute (NCI)	All	12 Years and older (Child, Adult, Older Adult)	Phase 1|Phase 2	16	Other|NIH	Allocation: Non-Randomized|Intervention Model: Parallel Assignment|Masking: None (Open Label)|Primary Purpose: Treatment	2017-06-30	2020-07-12	2021-07-12	2016-01-08		2021-03-22	Roswell Park Cancer Institute, Buffalo, New York, United States	https://ClinicalTrials.gov/show/NCT02650986
	NCT03240861	Genetically Engineered PBMC and PBSC Expressing NY-ESO-1 TCR After a Myeloablative Conditioning Regimen to Treat Patients With Advanced Cancer	NY-ESO-1	CGA	A02:01	IL2, infuses both PBMC and HSPC	Recruiting	No Results Available	HLA-A*0201 Positive Cells Present|Locally Advanced Malignant Neoplasm|NY-ESO-1 Positive|Unresectable Malignant Neoplasm|Sarcoma	Solid Cancer	Other: 18F-FHBG|Biological: Aldesleukin|Drug: Busulfan|Biological: Cellular Therapy|Procedure: Computed Tomography|Biological: Filgrastim|Drug: Fludarabine|Procedure: Leukapheresis|Drug: Plerixafor|Procedure: Positron Emission Tomography	Incidence of dose limiting toxicity|Detection of replication competent retrovirus and replication competent lentivirus|Duration of overall complete response|Duration of overall response|Persistence of transduced T cells|Engraftment and persistence of transduced progeny T cells|Engraftment and persistence of transduced T cells and progeny T cells|Feasibility of generation NY-ESO-1 TCR transgenic T…	Jonsson Comprehensive Cancer Center|California Institute for Regenerative Medicine (CIRM)	All	16 Years and older (Child, Adult, Older Adult)	Phase 1	12	Other	Allocation: N/A|Intervention Model: Single Group Assignment|Masking: None (Open Label)|Primary Purpose: Treatment	2017-07-26	2021-09-01	2022-09-01	2017-08-07		2021-03-11	UCLA / Jonsson Comprehensive Cancer Center, Los Angeles, California, United States	https://ClinicalTrials.gov/show/NCT03240861
	NCT03168438	Letetresgene Autoleucel Engineered T Cells Alone and in Combination With Pembrolizumab in NY-ESO-1 Positive Multiple Myeloma	NY-ESO-1	CGA	A02:01, A02:05, A02:06	Pembrolizumab	Terminated	No Results Available	Neoplasms	Hematological Malignancy	Drug: Letetresgene autoleucel|Drug: Letetresgene autoleucel with pembrolizumab|Drug: Fludarabine|Drug: Cyclophosphamide|Drug: Pembrolizumab	Number of participants with adverse events (AEs)and serious adverse events (SAEs)|Number of participants with abnormal laboratory paramaters|Number of participants with abnormal cardiac assessments by electrocardiogram (ECG)|Overall Response Rate (ORR)|Time to Response (TTR)|Duration of Response (DOR) for all participants who achieve at least PR|Progression-free survival (PFS)|Maximum persistence…	GlaxoSmithKline|Merck Sharp & Dohme Corp.	All	18 Years and older (Adult, Older Adult)	Phase 1	6	Industry	Allocation: Non-Randomized|Intervention Model: Single Group Assignment|Masking: None (Open Label)|Primary Purpose: Treatment	2017-08-18	2020-07-13	2020-11-05	2017-05-30		2021-02-25	GSK Investigational Site, Duarte, California, United States|GSK Investigational Site, Miami, Florida, United States|GSK Investigational Site, Tampa, Florida, United States|GSK Investigational Site, Atlanta, Georgia, United States|GSK Investigational Site, Baltimore, Maryland, United States	https://ClinicalTrials.gov/show/NCT03168438
	NCT03250325	Study of TBI-1301 (NY-ESO-1 T Cell Receptor Gene Transduced Autologous T Lymphocytes) in Patients With Synovial Sarcoma	NY-ESO-1	CGA	A02:01, A02:06	No	Active, not recruiting	No Results Available	Synovial Sarcoma	Solid Cancer	Biological: TBI-1301|Drug: Cyclophosphamide	(Phase I) Adverse event, mortality, severe adverse event, discontinuation due to adverse event, laboratory test values|(Phase I) Appearance of replication competent retrovirus (RCR) by PCR|(Phase I) Appearance of clonality by linear amplification mediated (LAM)-PCR|(Phase I) Blood kinetics of TBI-1301 by realtime-PCR|(Phase II) Overall response rate|(Phase I) Objective response rate|(Phase I/II) …	Takara Bio Inc.	All	18 Years and older (Adult, Older Adult)	Phase 1|Phase 2	8	Industry	Allocation: N/A|Intervention Model: Sequential Assignment|Masking: None (Open Label)|Primary Purpose: Treatment	2017-09-20	2020-01-23	2034-01-01	2017-08-15		2020-10-08	Sapporo Medical University Hospital, Sapporo, Hokkaido, Japan|Mie University Hospital, Tsu, Mie, Japan|National Cancer Center Hospital, Chuo-ku, Tokyo, Japan|Kyushu University Hospital, Fukuoka, Japan|National Hospital Organization Osaka National Hospital, Osaka, Japan	https://ClinicalTrials.gov/show/NCT03250325
	NCT03190941	Administering Peripheral Blood Lymphocytes Transduced With a Murine T-Cell Receptor Recognizing the G12V Variant of Mutated RAS in HLA-A*11:01 Patients	KRAS G12V	Neoantigen	A11:01	IL2	Suspended	No Results Available	Pancreatic Cancer|Gastric Cancer|Gastrointestinal Cancer|Colon Cancer|Rectal Cancer	Solid Cancer	Drug: Cyclophosphamide|Drug: Fludarabine|Biological: Anti-KRAS G12V mTCR PBL|Drug: Aldesleukin	Response rate|Frequency and severity of treatment-related adverse events	National Cancer Institute (NCI)|National Institutes of Health Clinical Center (CC)	All	18 Years to 70 Years (Adult, Older Adult)	Phase 1|Phase 2	6	NIH	Allocation: Non-Randomized|Intervention Model: Sequential Assignment|Masking: None (Open Label)|Primary Purpose: Treatment	2017-09-21	2027-06-29	2028-06-29	2017-06-19		2021-01-29	National Institutes of Health Clinical Center, Bethesda, Maryland, United States	https://ClinicalTrials.gov/show/NCT03190941
	NCT02770820	Laboratory-Treated (Central Memory/Naive) CD8+ T Cells in Treating Patients With Newly Diagnosed or Relapsed Acute Myeloid Leukemia	WT1	TAA (overexpression)	A02:01	IL2	Terminated	No Results Available	Acute Myeloid Leukemia|EBV-Positive Neoplastic Cells Present|HLA-A*0201 Positive Cells Present|Blasts Under 5 Percent of Bone Marrow Nucleated Cells|Elevated WT1	Hematological Malignancy	Biological: Aldesleukin|Biological: Autologous WT1-TCRc4 Gene-transduced CD8-positive Tcm/Tn Lymphocytes|Other: Laboratory Biomarker Analysis	Evidence and nature of toxicities|Number of subjects who undergo leukapheresis or large volume blood draw who are ultimately eligible to receive T-cells|Number of subjects who sign the treatment consent and undergo a leukapheresis or large volume blood draw from which a TCRC4-transduced T-cell product could not be generated|Time required to generate a TCRC4-transduced T-cell product|Frequencies o…	Fred Hutchinson Cancer Research Center|National Cancer Institute (NCI)	All	Child, Adult, Older Adult	Phase 1|Phase 2	9	Other|NIH	Allocation: N/A|Intervention Model: Single Group Assignment|Masking: None (Open Label)|Primary Purpose: Treatment	2017-11-06	2020-06-01	2023-06-01	2016-05-12		2020-06-30	Fred Hutch/University of Washington Cancer Consortium, Seattle, Washington, United States	https://ClinicalTrials.gov/show/NCT02770820
	NCT03980691	Effect of Chidamide Combined With CAT-T or TCR-T Cell Therapy on HIV-1 Latent Reservoir	unspecified	Viral (HIV)	unspecified	No	Completed	No Results Available	HIV/AIDS	HIV Infection	Biological: Chidamide with CAR-T or TCR-T cell therapy	Incidence of treatment-associated adverse events|HIV reservoir	Guangzhou 8th People's Hospital|Sun Yat-sen University	All	18 Years to 60 Years (Adult)	Phase 1	40	Other	Allocation: Randomized|Intervention Model: Parallel Assignment|Masking: None (Open Label)|Primary Purpose: Treatment	2017-12-01	2020-12-31	2021-12-31	2019-06-10		2019-06-10	Guangzhou 8th People's Hospital, Guangzhou, Guangdong, China	https://ClinicalTrials.gov/show/NCT03980691
	NCT03017131	Genetically Modified T Cells and Decitabine in Treating Patients With Recurrent or Refractory Ovarian, Primary Peritoneal, or Fallopian Tube Cancer	NY-ESO-1	CGA	A02:01	IL2, Decitabine	Active, not recruiting	No Results Available	Recurrent Fallopian Tube Carcinoma|Recurrent Ovarian Carcinoma|Recurrent Primary Peritoneal Carcinoma	Solid Cancer	Biological: Aldesleukin|Drug: Cyclophosphamide|Drug: Decitabine|Biological: Genetically Engineered NY-ESO-1-specific T Lymphocytes|Other: Laboratory Biomarker Analysis	Incidence of adverse events as defined by National Cancer Institute Common Terminology Criteria for Adverse Events version 4|Appearance of target antigen/major histocompatibility complex loss variants upon disease recurrence|Clinical response rates|Duration of response|Immunological parameters associated with T cell persistence, bioactivity and functionality|Overall survival|Progression free surv…	Roswell Park Cancer Institute|National Cancer Institute (NCI)	Female	18 Years and older (Adult, Older Adult)	Phase 1	9	Other|NIH	Allocation: N/A|Intervention Model: Single Group Assignment|Masking: None (Open Label)|Primary Purpose: Treatment	2017-12-08	2020-03-23	2032-03-23	2017-01-11		2021-01-06	Roswell Park Cancer Institute, Buffalo, New York, United States	https://ClinicalTrials.gov/show/NCT03017131
	NCT03197025	Immunotherapy With E6 T Cell Receptor (TCR) T Cells for Vulvar High-Grade Squamous Intraepithelial Lesions	E6	Viral (HPV)	A02:01	IL2, no conditioning regimine	Terminated	Has Results	Human Papillomavirus|HPV-16|High Grade Squamous Intraepithelial Lesion	Solid Cancer	Drug: Aldesleukin|Biological: E6 T Cell Receptor (TCR)	Maximum Tolerated Dose (MTD) of E6 T Cell Receptor (TCR) T Cells for the Treatment of Vulvar High-Grade Squamous Intraepithelial Lesions (HSIL)|Number of Participants With a Clinical Response Treated With E6 T Cell Receptor (TCR) T Cells for Vulvar High-Grade Squamous Intraepithelial Lesions (HSIL)|Number of Participants With Serious and Non-Serious Adverse Events	National Cancer Institute (NCI)|National Institutes of Health Clinical Center (CC)	Female	18 Years to 65 Years (Adult, Older Adult)	Phase 1	1	NIH	Allocation: Non-Randomized|Intervention Model: Sequential Assignment|Masking: None (Open Label)|Primary Purpose: Treatment	2018-01-09	2019-05-14	2020-10-16	2017-06-23	2019-10-08	2021-02-16	National Institutes of Health Clinical Center, Bethesda, Maryland, United States	https://ClinicalTrials.gov/show/NCT03197025
	NCT03326921	HA-1 T TCR T Cell Immunotherapy for the Treatment of Patients With Relapsed or Refractory Acute Leukemia After Donor Stem Cell Transplant	HA-1	TAA	A02:01	Memory T cell, iCasp9-HA1TCR2-RQR-CD8	Recruiting	No Results Available	Juvenile Myelomonocytic Leukemia|Recurrent Acute Biphenotypic Leukemia|Recurrent Acute Undifferentiated Leukemia|Recurrent Childhood Acute Lymphoblastic Leukemia|Recurrent Childhood Acute Myeloid Leukemia|Refractory Acute Lymphoblastic Leukemia|Refractory Adult Acute Lymphoblastic Leukemia|Blast Phase Chronic Myelogenous Leukemia, BCR-ABL1 Positive|Recurrent Blastic Plasmacytoid Dendritic Cell Ne…	Hematological Malignancy	Biological: CD8+ and CD4+ Donor Memory T-cells-expressing HA1-Specific TCR|Drug: Fludarabine|Other: Laboratory Biomarker Analysis	Feasibility of manufacturing minor H antigen (HA-1) T cell receptor (TCR) CD8+ and CD4+ T cells|Feasibility of administering minor H antigen (HA-1) T cell receptor (TCR) CD8+ and CD4+ T cells|Incidence of dose-limiting toxicities of HA-1 T cell receptor (TCR) T cells|Duration of in vivo persistence of transferred HA-1 T cell receptor (TCR) CD4+ T cells in peripheral blood|Duration of in vivo pers…	Fred Hutchinson Cancer Research Center|Alex's Lemonade Stand Foundation|National Cancer Institute (NCI)|The Leukemia and Lymphoma Society|HighPass Bio, Inc.	All	up to 75 Years (Child, Adult, Older Adult)	Phase 1	24	Other|Industry|NIH	Allocation: N/A|Intervention Model: Single Group Assignment|Masking: None (Open Label)|Primary Purpose: Treatment	2018-02-23	2024-10-16	2025-07-16	2017-10-31		2021-01-22	Fred Hutch/University of Washington Cancer Consortium, Seattle, Washington, United States	https://ClinicalTrials.gov/show/NCT03326921
	NCT03431311	T Cell Receptor Based Therapy of Metastatic Colorectal Cancer	TGFβII (frameshitf)	Neoantigen	A02	mRNA transfection	Terminated	No Results Available	Colorectal Cancer	Solid Cancer	Biological: Adoptive Cell Therapy (ACT)	Incidence, nature, and severity of adverse events graded according to NCI CTCAE v4.0|Progression free survival (PFS)|Radiological response rate (ORR)|Overall survival (OS)	Oslo University Hospital	All	18 Years and older (Adult, Older Adult)	Phase 1|Phase 2	1	Other	Allocation: N/A|Intervention Model: Single Group Assignment|Masking: None (Open Label)|Primary Purpose: Treatment	2018-03-08	2019-06-12	2019-06-12	2018-02-13		2019-06-13	Oslo University Hospital, Oslo, Norway	https://ClinicalTrials.gov/show/NCT03431311
	NCT03503968	TCR Modified T Cells MDG1011 in High Risk Myeloid and Lymphoid Neoplasms	PRAME	CGA	A02:01	No	Recruiting	No Results Available	Safety|Tolerability|Feasibility|Treatment Efficacy	Hematological Malignancy	Drug: MDG1011|Other: Investigator Choice therapy	Phase I: Adverse Events and Dose Limiting Toxicities (Safety and Tolerability)|Phase I: maximum tolerated dose (MTD) and/or recommended Phase II dose (RP2D) of MDG101|Phase I: For feasibility: percent of all subjects who receive the planned target dose of MDG1011|Phase II: Adverse Events (Safety)|Phase II: overall response rate (ORR)|Phase I: overall response rate (ORR)|Phase I: time to event and…	Medigene AG	All	18 Years and older (Adult, Older Adult)	Phase 1|Phase 2	92	Industry	Allocation: Non-Randomized|Intervention Model: Parallel Assignment|Masking: None (Open Label)|Primary Purpose: Treatment	2018-03-27	2020-08-01	2024-04-01	2018-04-20		2020-01-10	University Hospital Dresden, Dresden, Germany|University Hospital Erlangen, Erlangen, Germany|University Hospital Frankfurt, Frankfurt, Germany|University Hospital Freiburg, Freiburg, Germany|University Hospital Heidelberg, Heidelberg, Germany|University Hospital Leipzig, Leipzig, Germany|University Hospital Mainz, Mainz, Germany|University Hospital Regensburg, Regensburg, Germany|University Hosp…	https://ClinicalTrials.gov/show/NCT03503968
	NCT04677088	TCR-Redirected T Cell Treatment in Patients With Recurrent HBV-related Hepatocellular Carcinoma Post Liver Transplantation	HBsAg	Viral (HBV)	unspecified	No	Active, not recruiting	No Results Available	Recurrent Hepatocellular Carcinoma	Solid Cancer	Biological: TCR-T cells	Safety evaluation of the TCR-T treatment|Overall Response Rate|Progression-free survival (PFS)|Overall survival (OS)	Xiaoshun He|Lion TCR Pte. Ltd.|First Affiliated Hospital, Sun Yat-Sen University	All	18 Years and older (Adult, Older Adult)	Phase 1	7	Other|Industry	Allocation: N/A|Intervention Model: Single Group Assignment|Masking: None (Open Label)|Primary Purpose: Treatment	2018-03-29	2020-02-18	2021-12-01	2020-12-21		2020-12-21	The First Affiliated Hospital of Sun-Yat Sen University, Guangzhou, Guangdong, China	https://ClinicalTrials.gov/show/NCT04677088
	NCT03462316	NY-ESO-1-specific T Cell Receptor (TCR) T Cell in Sarcoma	NY-ESO-1	CGA	A02:01	IL2	Recruiting	No Results Available	Bone Sarcoma|Soft Tissue Sarcoma	Solid Cancer	Biological: NY-ESO-1（TCR Affinity Enhancing Specific T cell Therapy）	Number of Participants With Treatment-Related Adverse Events as Assessed by CTCAE v3.0|clinical response rate	Sun Yat-sen University|Guangdong Xiangxue Precision Medical Technology Co., Ltd.	All	14 Years to 70 Years (Child, Adult, Older Adult)	Phase 1	20	Other|Industry	Allocation: N/A|Intervention Model: Single Group Assignment|Masking: None (Open Label)|Primary Purpose: Treatment	2018-05-21	2021-06-15	2021-12-15	2018-03-12		2020-11-06	Sun Yat-Sen Univerisity, Guangzhou, Guangdong, China	https://ClinicalTrials.gov/show/NCT03462316
	NCT03506802	TCR Genetically Engineered PBMC and PBSC After Melphalan Conditioning Regimen in Treating Participants With Relapsed and Refractory Multiple Myeloma	NY-ESO-1	CGA	A02:01	IL2, infuses both PBMC and HSPC	Withdrawn	No Results Available	HLA-A*0201 Positive Cells Present|NY-ESO-1 Positive Tumor Cells Present|Recurrent Plasma Cell Myeloma|Refractory Plasma Cell Myeloma	Hematological Malignancy	Radiation: 18F-FHBG|Biological: Aldesleukin|Biological: Cellular Therapy|Procedure: Computed Tomography|Biological: Filgrastim|Other: Laboratory Biomarker Analysis|Drug: Lenalidomide|Procedure: Leukapheresis|Drug: Melphalan|Drug: Plerixafor|Procedure: Positron Emission Tomography	Incidence of dose limiting toxicity|Feasibility of NY-ESO-1 TCR transgenic cells|Persistence of transduced T cells|Engraftment and persistence of transduced progeny T cells|Engraftment and persistence of transduced T cells and progeny T cells|Persistence of TCR gene transduced cells|Long term monitoring for replication competence of retrovirus (RCR) and lentivirus (RCL)|Immunological monitoring|O…	Jonsson Comprehensive Cancer Center|Novartis Pharmaceuticals	All	18 Years and older (Adult, Older Adult)	Phase 1	0	Other|Industry	Allocation: N/A|Intervention Model: Single Group Assignment|Masking: None (Open Label)|Primary Purpose: Treatment	2018-07-10	2019-06-25	2019-06-25	2018-04-24		2020-07-24	UCLA / Jonsson Comprehensive Cancer Center, Los Angeles, California, United States	https://ClinicalTrials.gov/show/NCT03506802
	NCT03354390	HERV-E TCR Transduced Autologous T Cells in People With Metastatic Clear Cell Renal Cell Carcinoma	HERV-E	Viral (HERV-E)	A11:01	infuses CD8+ and CD34+ TCR T cells	Recruiting	No Results Available	Kidney Cancer	Solid Cancer	Biological: cell infusion	Toxicity|overall response rate|progression-free survival|overall survival	National Heart, Lung, and Blood Institute (NHLBI)|Loyola University Medical Center (LUMC)|National Institutes of Health Clinical Center (CC)	All	18 Years to 75 Years (Adult, Older Adult)	Phase 1	24	NIH|Other	Allocation: N/A|Intervention Model: Single Group Assignment|Masking: None (Open Label)|Primary Purpose: Treatment	2018-07-20	2021-12-31	2021-12-31	2017-11-28		2021-03-30	National Institutes of Health Clinical Center, Bethesda, Maryland, United States	https://ClinicalTrials.gov/show/NCT03354390
	NCT03634683	A Study of LioCyx in Patient With Recurrent HBV-related HCC Post Liver Transplantation	unspecified	Viral (HBV)	unspecified	mRNA transfection	Not yet recruiting	No Results Available	Recurrent Hepatocellular Carcinoma	Solid Cancer	Biological: LioCyx	Safety based on Incidence of Treatment-Emergent Adverse Events (AEs) and Serious AEs|Overall Response Rate|Overall Survival according to mRECIST|Quality of life of patients	Lion TCR Pte. Ltd.|Agency for Science, Technology and Research	All	21 Years and older (Adult, Older Adult)	Phase 1|Phase 2	72	Industry|Other	Allocation: N/A|Intervention Model: Single Group Assignment|Masking: None (Open Label)|Primary Purpose: Treatment	2018-08-01	2022-08-01	2022-08-01	2018-08-16		2018-08-16	The Third Affiliated Hospital of Sun Yat-Sen University, Guangzhou, Guangzhou, China|The First Affiliated Hospital of Sun Yat-Sen University, Guangzhou, Guangzhou, China|National University Hospital, Singapore, Singapore	https://ClinicalTrials.gov/show/NCT03634683
	NCT03578406	HPV-E6-Specific Anti-PD1 TCR-T Cells in the Treatment of HPV-Positive NHSCC or Cervical Cancer	E6	Viral (HPV)	unspecified	anti-PD1 auto-secreted element	Unknown	No Results Available	Cervical Cancer|Head and Neck Squamous Cell Carcinoma	Solid Cancer	Drug: HPV E6-specific TCR-T cells	To Determine the Maximum Tolerated Dose	Xinqiao Hospital of Chongqing|TCRCure Biotech Co., Ltd	All	18 Years to 70 Years (Adult, Older Adult)	Phase 1	20	Other	Allocation: Randomized|Intervention Model: Parallel Assignment|Masking: None (Open Label)|Primary Purpose: Treatment	2018-09-01	2020-08-30	2021-08-30	2018-07-06		2019-05-01	Qingzhu Jia, Chongqing, Chongqing, China	https://ClinicalTrials.gov/show/NCT03578406
	NCT03399448	NY-ESO-1-redirected CRISPR (TCRendo and PD1) Edited T Cells (NYCE T Cells)	NY-ESO-1/LAGE-1a	CGA	A02:01	CRISPR disruption of TCRα, TCRβ and PD-1	Terminated	No Results Available	Multiple Myeloma|Melanoma|Synovial Sarcoma|Myxoid/Round Cell Liposarcoma	Solid Cancer & Hematological Malignancy	Biological: NY-ESO-1 redirected autologous T cells with CRISPR edited endogenous TCR and PD-1|Drug: Cyclophosphamide|Drug: Fludarabine|Device: NY-ESO-1 expression testing	Determine safety profile of a single infusion of NYCE T cells by monitoring the frequency and severity of adverse events assessed by the National Cancer Institute (NCI) - Common Toxicity Criteria (v4.03)|Evaluate Manufacturing Feasibility of NYCE T Cells.|Percentage of patients achieving complete response (CR) before or at Month 6|Overall survival (OS)|Duration of remission (DOR)|Progression- fre…	University of Pennsylvania|Parker Institute for Cancer Immunotherapy|Tmunity Therapeutics	All	18 Years and older (Adult, Older Adult)	Phase 1	3	Other|Industry	Allocation: Non-Randomized|Intervention Model: Parallel Assignment|Masking: None (Open Label)|Primary Purpose: Other	2018-09-05	2020-02-29	2020-10-09	2018-01-16		2020-10-12	University of Pennsylvania, Philadelphia, Pennsylvania, United States	https://ClinicalTrials.gov/show/NCT03399448
	NCT03412877	Administration of Autologous T-Cells Genetically Engineered to Express T-Cell Receptors Reactive Against Neoantigens in People With Metastatic Cancer	unspecified	Neoantigen	unspecified	IL2, Pembrolizumab, personalized TCRs	Suspended	No Results Available	Endocrine Tumors|Non-Small Cell Lung Cancer|Ovarian Cancer|Breast Cancer|Gastrointestinal/Genitourinary Cancer|Neuroendocrine Tumors	Solid Cancer	Drug: Cyclophosphamide|Drug: Fludarabine|Drug: Aldesleukin|Biological: Individual Patient TCR-Transduced PBL|Drug: Pembrolizumab (KEYTRUDA )	Response rate|Safety and tolerance	National Cancer Institute (NCI)|National Institutes of Health Clinical Center (CC)	All	18 Years to 70 Years (Adult, Older Adult)	Phase 2	10	NIH	Allocation: Non-Randomized|Intervention Model: Parallel Assignment|Masking: None (Open Label)|Primary Purpose: Treatment	2018-09-06	2027-03-23	2028-03-23	2018-01-29		2021-01-29	National Institutes of Health Clinical Center, Bethesda, Maryland, United States	https://ClinicalTrials.gov/show/NCT03412877
	NCT03648697	EBV-TCR-T（YT-E001）for Patients With EBV-positive Recurrent or Metastatic NPC	LMP1, LMP2, EBNA1	Viral (EBV)	A02:01, A24:02, A11:01	No	Recruiting	No Results Available	Nasopharyngeal Carcinoma	Solid Cancer	Biological: EBV-TCR-T (YT-E001) cells	Number of participants with adverse events|Number of participants with clinical responses	Fujian Cancer Hospital|China Immunotech (Beijing) Biotechnology Co., Ltd.	All	18 Years and older (Adult, Older Adult)	Phase 2	20	Other|Industry	Allocation: N/A|Intervention Model: Single Group Assignment|Masking: None (Open Label)|Primary Purpose: Treatment	2018-10-10	2021-10-08	2021-10-10	2018-08-27		2020-08-11	Fujian Cancer Hospital, Fuzhou, Fujian, China	https://ClinicalTrials.gov/show/NCT03648697
	NCT03778814	TCR-T Cell for Immunotherapy of Lung Cancer and Other Solid Tumors	unspecified	unspecified	unspecified	No	Recruiting	No Results Available	Nonsmall Cell Lung Cancer|Solid Tumor, Adult	Solid Cancer	Biological: TCR-T cells	Number of Patients with Dose Limiting Toxicity|Percent of Patients with best response as either complete remission or partial remission	Second Affiliated Hospital of Guangzhou Medical University|First Affiliated Hospital of Jinan University	All	18 Years to 75 Years (Adult, Older Adult)	Phase 1	30	Other	Allocation: N/A|Intervention Model: Single Group Assignment|Masking: None (Open Label)|Primary Purpose: Treatment	2018-12-01	2020-12-30	2021-12-30	2018-12-19		2020-08-04	The Second Affiliated Hospital of Guangzhou Medical University, Guanzhou, Guangdong, China	https://ClinicalTrials.gov/show/NCT03778814
	NCT03247309	TCR-engineered T Cells in Solid Tumors (ACTengine IMA201-101)	MAGE-A4/MAGE-A8	CGA	unspecified	Atezolizumab	Recruiting	No Results Available	Solid Tumor|Cancer|Head and Neck Squamous Cell Carcinoma|Non-small Cell Lung Cancer	Solid Cancer	Biological: IMA201 Product|Diagnostic Test: IMA_Detect	Incidence of adverse events (AE)|Duration of infused T cells over time (Persistence of T cells)|Tumor response per Response Evaluation Criteria In Solid Tumors (RECIST) 1.1 and immune-related RECIST (irRECIST)	Immatics US, Inc.	All	18 Years and older (Adult, Older Adult)	Phase 1	15	Industry	Allocation: N/A|Intervention Model: Single Group Assignment|Masking: None (Open Label)|Primary Purpose: Treatment	2018-12-19	2022-12-01	2024-12-01	2017-08-11		2020-09-07	Columbia University Medical Center, New York, New York, United States|University of Pittsburgh Medical Center, Pittsburgh, Pennsylvania, United States|University of Texas MD Anderson Cancer Center, Houston, Texas, United States	https://ClinicalTrials.gov/show/NCT03247309
	NCT03709706	Pilot Immunotherapy Study With Autologous T-cells Specific for NY-ESO-1/ LAGE-1a-positive Advanced NSCLC Either Alone or in Combination With Pembrolizumab	NY-ESO-1/LAGE-1a	CGA	A02:01, A02:05, A02:06	Pembrolizumab	Recruiting	No Results Available	Neoplasms	Solid Cancer	Drug: letetresgene autoleucel|Drug: Pembrolizumab	Number of participants with adverse events (AEs) and serious adverse events (SAEs) in participants who received GSK3377794 alone or in combination with pembrolizumab|Number of participants with adverse events of different severity in participants who received GSK3377794 alone or in combination with pembrolizumab|Number of participants with AEs and SAEs leading to dose delays|Number of participant…	GlaxoSmithKline|Merck Sharp & Dohme Corp.	All	18 Years and older (Adult, Older Adult)	Phase 2	54	Industry	Allocation: Randomized|Intervention Model: Parallel Assignment|Masking: None (Open Label)|Primary Purpose: Treatment	2018-12-31	2025-05-30	2025-05-30	2018-10-17		2021-02-18	GSK Investigational Site, Duarte, California, United States|GSK Investigational Site, La Jolla, California, United States|GSK Investigational Site, Sacramento, California, United States|GSK Investigational Site, Stanford, California, United States|GSK Investigational Site, Denver, Colorado, United States|GSK Investigational Site, Hollywood, Florida, United States|GSK Investigational Site, Atlanta…	https://ClinicalTrials.gov/show/NCT03709706
	NCT03891706	Individualized Tumor Specific TCR- T Cells in the Treatment of Advanced Solid Tumors	unspecified	unspecified	unspecified	IL2	Recruiting	No Results Available	Solid Tumor	Solid Cancer	Drug: tumor-specific TCR-T cells|Drug: Interleukin-2|Drug: Fludarabine|Drug: Cyclophosphamide	Number of participants with treatment-related adverse events as assessed by CTCAE v4.03|Disease Control Rate(DCR)|overall survival(OS)|progression-free survival(PFS)	Guangzhou FineImmune Biotechnology Co., LTD.|Sun Yat-sen University	All	18 Years to 70 Years (Adult, Older Adult)	Phase 1	30	Industry|Other	Allocation: N/A|Intervention Model: Single Group Assignment|Masking: None (Open Label)|Primary Purpose: Treatment	2019-01-08	2021-07-01	2021-12-31	2019-03-27		2020-02-12	Sun Yat-sen University Cancer Center, Guangzhou, Gaungdong, China	https://ClinicalTrials.gov/show/NCT03891706
	NCT03691376	Genetically Engineered Cells (NY-ESO-1 TCR Engineered T Cells and HSCs) After Melphalan Conditioning Regimen in Treating Patients With Recurrent or Refractory Ovarian, Fallopian Tube, or Primary Peritoneal Cancer	NY-ESO-1	CGA	A02:01, DP04	IL2, two TCRs, transduced CD8+ and HSPCs with a CD4 T cells	Active, not recruiting	No Results Available	Platinum-Resistant Fallopian Tube Carcinoma|Platinum-Resistant Ovarian Carcinoma|Platinum-Resistant Primary Peritoneal Carcinoma|Platinum-Sensitive Fallopian Tube Carcinoma|Platinum-Sensitive Ovarian Carcinoma|Platinum-Sensitive Primary Peritoneal Carcinoma|Recurrent Fallopian Tube Carcinoma|Recurrent Ovarian Carcinoma|Recurrent Primary Peritoneal Carcinoma|Refractory Fallopian Tube Carcinoma|Ref…	Solid Cancer	Biological: Aldesleukin|Biological: Autologous NY-ESO-1-specific CD8-positive T Lymphocytes|Other: Cellular Therapy|Drug: Melphalan	Incidence of adverse events|Maximum tolerated dose (MTD)|Change in Immunological parameters associated with T cell persistence|Tumor response rates to treatment|Progression-free survival|Overall survival|Duration of response|Appearance of target antigen/major histocompatibility complex loss variants upon disease recurrence|Assessment of bioactivity|Assessment of Immunological parameters associate…	Roswell Park Cancer Institute	Female	18 Years and older (Adult, Older Adult)	Phase 1	12	Other	Allocation: N/A|Intervention Model: Single Group Assignment|Masking: None (Open Label)|Primary Purpose: Treatment	2019-01-24	2021-06-24	2022-06-24	2018-10-01		2021-03-09	Roswell Park Cancer Institute, Buffalo, New York, United States	https://ClinicalTrials.gov/show/NCT03691376
	NCT03697824	Clinical Trial of Safety, Tolerability and Antitumor Activity of Genetically Engineered T Cells in Combination With Anti-Cancer Agents in Relapsed and Refractory Synovial Sarcoma Expressing New York Esophageal Antigen-1 (NY-ESO-1) and/or LAGE-1a	NY-ESO-1/LAGE-1a	CGA	A02:01, A02:05, A02:06	Pembrolizumab	Withdrawn	No Results Available	Neoplasms	Solid Cancer	Drug: GSK3377794|Drug: Pembrolizumab|Drug: Fludarabine|Drug: Cyclophosphamide	Number of subjects with treatment limiting toxicities (TLT)|Number of subjects with AEs|Severity of AEs|Number of subjects with serious adverse events (SAEs)|Number of subjects with AE /SAEs leading to pembrolizumab administration delay, interruptions, and withdrawals|Number of subjects with abnormal hematology parameters|Number of subjects with abnormal clinical chemistry parameters|Number of su…	GlaxoSmithKline|Merck Sharp & Dohme Corp.	All	10 Years and older (Child, Adult, Older Adult)	Phase 2	0	Industry	Allocation: N/A|Intervention Model: Single Group Assignment|Masking: None (Open Label)|Primary Purpose: Treatment	2019-02-25	2022-07-18	2022-07-18	2018-10-05		2019-10-29	Unspecified	https://ClinicalTrials.gov/show/NCT03697824
	NCT04139057	EBV-Specific Anti-PD1 TCR-T Cells in the Treatment of EBV-Positive NHSCC	unspecified	Viral (EBV)	unspecified	anti-PD1 auto-secreted element	Recruiting	No Results Available	Head and Neck Squamous Cell Carcinoma	Solid Cancer	Drug: EBV-specific TCR-T cell with anti-PD1 auto-secreted element	The Maximum Tolerated Dose	Xinqiao Hospital of Chongqing|TCRCure Biopharma Ltd	All	18 Years to 70 Years (Adult, Older Adult)	Phase 1|Phase 2	9	Other	Allocation: N/A|Intervention Model: Single Group Assignment|Masking: None (Open Label)|Primary Purpose: Treatment	2019-03-01	2022-02-28	2022-02-28	2019-10-25		2020-11-18	Department of Oncology, Xinqiao Hospital, ChongQing, Chongqing, China	https://ClinicalTrials.gov/show/NCT04139057
	NCT03899415	TCR-Redirected T Cells Therapy in Patient With HBV Related HCC	unspecified	Viral (HBV)	unspecified	No	Recruiting	No Results Available	Hepatocellular Carcinoma	Solid Cancer	Biological: TCR redirected T cells	Safety evaluation based in Incidences of adverse events/serious adverse events|Overall Response Rate|Overall survival rate	Beijing 302 Hospital|Lion TCR Pte. Ltd.	All	18 Years to 70 Years (Adult, Older Adult)	Phase 1	10	Other|Industry	Allocation: N/A|Intervention Model: Single Group Assignment|Masking: None (Open Label)|Primary Purpose: Treatment	2019-04-20	2022-06-01	2024-06-01	2019-04-02		2019-04-10	Beijing 302 Hospital of China, Beijing, Beijing, China	https://ClinicalTrials.gov/show/NCT03899415
	NCT03441100	TCR-engineered T Cells in Solid Tumors: IMA202-101	MAGE-A1	CGA	unspecified	No	Recruiting	No Results Available	Solid Tumor, Adult|Cancer|Hepatocellular Carcinoma|Hepatocellular Cancer|Nonsmall Cell Lung Cancer|Liver Cancer|Lung Cancer	Solid Cancer	Drug: IMA202 Product|Device: IMA_Detect	Incidence of adverse events (AE)|Persistence of T-cells|Tumor response per Response Evaluation Criteria In Solid Tumors (RECIST) 1.1 and immune-related RECIST (irRECIST)	Immatics US, Inc.	All	18 Years and older (Adult, Older Adult)	Phase 1	15	Industry	Allocation: N/A|Intervention Model: Single Group Assignment|Masking: None (Open Label)|Primary Purpose: Treatment	2019-05-02	2022-06-01	2024-06-01	2018-02-22		2020-09-07	Columbia University Medical Center, New York, New York, United States|University of Pittsburgh Medical Center, Pittsburgh, Pennsylvania, United States|University of Texas MD Anderson Cancer Center, Houston, Texas, United States|Universitätsklinikum Würzburg, Würzburg, Bavaria, Germany|Universitätsklinikum Bonn - Medizinische Klinik III, Bonn, North Rhine-Westphalia, Germany|Universitätsklinikum C…	https://ClinicalTrials.gov/show/NCT03441100
	NCT03686124	TCR-engineered T Cells in Solid Tumors	PRAME	CGA	unspecified	Atezolizumab	Recruiting	No Results Available	Refractory Cancer|Recurrent Cancer|Solid Tumor, Adult|Cancer	Solid Cancer	Biological: IMA203 Product|Device: IMADetect|Drug: Atezolizumab	Incidence of adverse events (AE)|Persistence of T-cells|Tumor response per Response Evaluation Criteria In Solid Tumors (RECIST) 1.1 and immune-related RECIST (irRECIST)	Immatics US, Inc.	All	18 Years and older (Adult, Older Adult)	Phase 1	33	Industry	Allocation: Non-Randomized|Intervention Model: Parallel Assignment|Masking: None (Open Label)|Primary Purpose: Treatment	2019-05-14	2022-09-01	2024-01-01	2018-09-26		2020-09-07	Columbia University Medical Center, New York, New York, United States|University of Pittsburgh Medical Center, Pittsburgh, Pennsylvania, United States|University of Texas MD Anderson Cancer Center, Houston, Texas, United States|Universitätsklinikum Würzburg, Würzburg, Bavaria, Germany|Universitätsklinikum Bonn - Medizinische Klinik III, Bonn, North Rhine-Westphalia, Germany|Universitätsklinikum C…	https://ClinicalTrials.gov/show/NCT03686124
	NCT03745326	Administering Peripheral Blood Lymphocytes Transduced With a Murine T-Cell Receptor Recognizing the G12D Variant of Mutated RAS in HLA-A*11:01 Patients	KRAS G12D	Neoantigen	A11:01	IL2	Suspended	No Results Available	Gastrointestinal Cancer|Pancreatic Cancer|Gastric Cancer|Colon Cancer|Rectal Cancer	Solid Cancer	Drug: Cyclophosphamide|Drug: Fludarabine|Drug: Aldesleukin|Biological: anti-KRAS G12D mTCR PBL	Frequency and severity of treatment-related adverse events|Response rate	National Cancer Institute (NCI)|National Institutes of Health Clinical Center (CC)	All	18 Years to 70 Years (Adult, Older Adult)	Phase 1|Phase 2	4	NIH	Allocation: Non-Randomized|Intervention Model: Sequential Assignment|Masking: None (Open Label)|Primary Purpose: Treatment	2019-05-16	2027-12-01	2028-12-01	2018-11-19		2021-01-29	National Institutes of Health Clinical Center, Bethesda, Maryland, United States	https://ClinicalTrials.gov/show/NCT03745326
	NCT03912831	Safety and Efficacy of KITE-439 in HLA-A*02:01+ Adults With Relapsed/Refractory HPV16+ Cancers	E7	Viral (HPV)	A02:01	No	Active, not recruiting	No Results Available	Human Papillomavirus (HPV) 16+ Relapsed/Refractory Cancer	Solid Cancer	Drug: KITE-439|Drug: Cyclophosphamide|Drug: Fludarabine	Phase 1A - Percentage of Participants Experiencing Adverse Events Defined as Dose-Limiting Toxicities (DLTs)|Phase 1B - Efficacy: Objective Response Rate (ORR)|Duration of Response (DOR)|Progression-Free Survival (PFS)|Overall Survival|Percentage of Participants Experiencing Adverse Events|Percentage of Participants with Anti-KITE-439 Antibodies|Percentage of Participants with Replication-compete…	Kite, A Gilead Company|Gilead Sciences	All	18 Years and older (Adult, Older Adult)	Phase 1	71	Industry	Allocation: N/A|Intervention Model: Single Group Assignment|Masking: None (Open Label)|Primary Purpose: Treatment	2019-06-06	2022-05-01	2037-05-01	2019-04-11		2021-03-15	Banner MD Anderson Cancer Center, Gilbert, Arizona, United States|City of Hope, Duarte, California, United States|Ronald Reagan UCLA Medical Center, Los Angeles, California, United States|H. Lee Moffitt Cancer Center and Research Institute, Tampa, Florida, United States|University of Chicago Medical Center, Chicago, Illinois, United States|Dana-Farber Cancer Institute, Boston, Massachusetts, Unit…	https://ClinicalTrials.gov/show/NCT03912831
	NCT03747484	Gene-Modified Immune Cells (FH-MCVA2TCR) in Treating Patients With Metastatic or Unresectable Merkel Cell Cancer	unspecified	Viral (MCPyV)	A02:01	avelumab or pembrolizumab, Radiation	Recruiting	No Results Available	Other Skin	Solid Cancer	Biological: Autologous MCPyV-specific HLA-A02-restricted TCR-transduced CD4+ and CD8+ T-cells FH-MCVA2TCR|Drug: Avelumab|Biological: Pembrolizumab|Drug: Fludarabine|Drug: Cyclophosphamide	Incidence of adverse events grade 3 or higher determined to be possibly, probably or definitely secondary to any of the study treatments per Common Terminology Criteria for Adverse Events (CTCAE) v. 5.0|Best overall response|Progression-free survival|Overall survival	Fred Hutchinson Cancer Research Center|National Cancer Institute (NCI)|bluebird bio	All	18 Years and older (Adult, Older Adult)	Phase 1|Phase 2	16	Other|NIH|Industry	Allocation: Non-Randomized|Intervention Model: Single Group Assignment|Masking: None (Open Label)|Primary Purpose: Treatment	2019-07-03	2023-10-15	2023-10-15	2018-11-20		2021-01-15	Fred Hutch/University of Washington Cancer Consortium, Seattle, Washington, United States	https://ClinicalTrials.gov/show/NCT03747484
	NCT03970382	A Study of Gene Edited Autologous Neoantigen Targeted TCR T Cells With or Without Anti-PD-1 in Patients With Solid Tumors	unspecified	Neoantigen	unspecified	Nivolumab, IL2	Recruiting	No Results Available	Solid Tumor	Solid Cancer	Biological: NeoTCR-P1 adoptive cell therapy|Biological: nivolumab|Biological: IL-2	Incidence of adverse events as defined as DLTs|Number of participants with adverse events as a measure of safety and tolerability of NeoTCR-P1 or NeoTCR-P1 in combination with nivolumab|Maximum Tolerated Dose (MTD) of NeoTCR-P1|Feasibility of manufacturing NeoTCR-P1|Maximum concentration of NeoTCR-P1 (Cmax) in the peripheral blood|Area-under-the-concentration-vs-time-curve (AUC) in the peripheral…	PACT Pharma, Inc.	All	18 Years and older (Adult, Older Adult)	Phase 1	148	Industry	Allocation: Non-Randomized|Intervention Model: Sequential Assignment|Masking: None (Open Label)|Primary Purpose: Treatment	2019-07-03	2022-12-01	2024-12-01	2019-05-31		2021-02-21	City of Hope, Duarte, California, United States|University of California, Los Angeles, Los Angeles, California, United States|University of California, Irvine Medical Center, Orange, California, United States|University of California, Davis, Sacramento, California, United States|University of California, San Francisco, San Francisco, California, United States|Northwestern University Medical Cente…	https://ClinicalTrials.gov/show/NCT03970382
	NCT04044950	A Phase II Study of Neoadjuvant E7 TCR T Cell Immunotherapy for Borderline Resectable and Unresectable Stage I HPV-Associated Oropharyngeal Cancer	E7	Viral (HPV)	A02:01	No	Withdrawn	No Results Available	Papillomavirus Infections|Oropharyngeal Neoplasms	Solid Cancer	Biological: E7 TCR	The fraction who achieve a success among those who receive E7 TCR T cell administration and who can be evaluated for the three feasibility criteria with 95% confidence intervals on the fraction reported as well.	National Cancer Institute (NCI)|National Institutes of Health Clinical Center (CC)	All	18 Years and older (Adult, Older Adult)	Phase 2	0	NIH	Allocation: N/A|Intervention Model: Single Group Assignment|Masking: None (Open Label)|Primary Purpose: Treatment	2019-07-29	2020-09-17	2020-09-17	2019-08-05		2020-09-22	National Institutes of Health Clinical Center, Bethesda, Maryland, United States	https://ClinicalTrials.gov/show/NCT04044950
	NCT03971747	AFP Specific T Cell Receptor Transduced T Cells Injection(C-TCR055) in Unresectable Hepatocellular Carcinoma	AFP	Fetal Oncogene	A02:01	No	Recruiting	No Results Available	Hepatocellular Carcinoma	Solid Cancer	Biological: AFP Specific T Cell Receptor T Cells	Incidence of treatment related adverse events as assessed by CTCAE v4.0[Safety of C-TCR055]|ORR|DOR|PFS|OS	Cellular Biomedicine Group Ltd.|Shanghai Zhongshan Hospital	All	18 Years to 70 Years (Adult, Older Adult)	Phase 1	9	Industry|Other	Allocation: N/A|Intervention Model: Single Group Assignment|Masking: None (Open Label)|Primary Purpose: Treatment	2019-08-06	2020-06-01	2021-04-01	2019-06-03		2020-04-07	Fudan University Affiliated ZhongShan Hospital, Shanghai, Shanghai, China	https://ClinicalTrials.gov/show/NCT03971747
	NCT03925896	Phase I Trial of LMP2 Antigen-specific TCR T-cell Therapy for Recurrent and Metastatic NPC Patients	LMP2	Viral (EBV)	A02, A11, A24	No	Recruiting	No Results Available	Nasopharyngeal Carcinoma	Solid Cancer	Drug: LMP2 Antigen-specific TCR T cells	To Determine the Maximum Tolerated Dose of TCR T-cell Therapy	Sun Yat-sen University	All	18 Years to 70 Years (Adult, Older Adult)	Phase 1	27	Other	Allocation: N/A|Intervention Model: Single Group Assignment|Masking: None (Open Label)|Primary Purpose: Treatment	2019-08-07	2020-08-01	2022-08-01	2019-04-24		2019-09-12	Sun Yat-sen Universitty Cancer Center, Guangzhou, Guangdong, China	https://ClinicalTrials.gov/show/NCT03925896
	NCT04044768	Spearhead 1 Study in Subjects With Advanced Synovial Sarcoma or Myxoid/Round Cell Liposarcoma	MAGE-A4	CGA	A02	No	Recruiting	No Results Available	Synovial Sarcoma|Myxoid Liposarcoma		Genetic: afamitresgene autoleucel (previously ADP-A2M4)	Efficacy: Overall Response Rate (ORR)|Number of subjects with treatment -related adverse events (AEs), including serious adverse events (SAEs) as assessed by Common Terminology Criteria for Adverse Events (CTCAE) version 5.0|Evaluate safety of ADP-A2M4 through measurement of Replication -competent Retrovirus in genetically engineered T-cells|Measurement of T-cell clonality and insertional oncogen…	Adaptimmune	All	10 Years to 75 Years Â (Child, Adult, Older Adult)	Phase 2	90	Industry	Allocation: N/A|Intervention Model: Single Group Assignment|Masking: None (Open Label)|Primary Purpose: Treatment	2019-08-13	2022-05-01	2034-11-01	2019-08-05		2021-11-19	City of Hope, Duarte, California, United States|Stanford Cancer Center, Palo Alto, California, United States|University of Colorado, Aurora, Colorado, United States|Mayo Clinic Jacksonville, Jacksonville, Florida, United States|Moffitt Cancer Center, Tampa, Florida, United States|Northwestern University Robert H. Lurie Comprehensive Cancer Center, Chicago, Illinois, United States|National Cancer …	https://ClinicalTrials.gov/show/NCT04044768
	NCT03937791	Immunotherapy With E7 T Cell Receptor T Cells for Vulvar High-Grade Squamous Intraepithelial Lesions	E7	Viral (HPV)	A02:01	No	Terminated	Has Results	Squamous Lntraepithelial Lesions of Vulva|Neoplasms, Squamous Cell|Vulvar HSIL	Solid Cancer	Biological: E7 T Cell Receptor (TCR)	Fraction of Participants With Vulvar High-Grade Squamous Intraepithelial Lesions (HSIL) Who Experience a Complete Response for E7 T-Cell Receptor (TCR) T Cells Treatment|Number of Grade 2 Adverse Events Unlikely Related to Drug in Participants Who Received E7 T-Cell Receptor (TCR) T Cells Administered in a Low Intensity Setting Without Conditioning or Systemic Aldesleukin	National Cancer Institute (NCI)|National Institutes of Health Clinical Center (CC)	All	18 Years and older (Adult, Older Adult)	Phase 2	1	NIH	Allocation: N/A|Intervention Model: Single Group Assignment|Masking: None (Open Label)|Primary Purpose: Treatment	2019-10-09	2020-06-22	2020-06-22	2019-05-06	2021-03-18	2021-03-18	National Institutes of Health Clinical Center, Bethesda, Maryland, United States	https://ClinicalTrials.gov/show/NCT03937791
	NCT04156217	EBV-TCR-T Cells for EB Virus Infection After HSCT	unspecified	Viral (EBV)	A11:01, A02:01, A24:02	No	Recruiting	No Results Available	EBV Emia and EBV Positive PTLD After Allogenic HSCT	EBV Infection	Biological: EBV-TCR-T cells	Percentage of adverse events|Proliferation ratio of TCR-T cells|changes of EBV-DNA copies	Hebei Yanda Ludaopei Hospital|China Immunotech (Beijing) Biotechnology Co., Ltd.	All	1 Year to 70 Years (Child, Adult, Older Adult)	Phase 1	18	Other|Industry	Allocation: N/A|Intervention Model: Single Group Assignment|Masking: None (Open Label)|Primary Purpose: Treatment	2019-12-19	2021-11-01	2022-01-31	2019-11-07		2020-08-13	Hebei Yanda Ludaopei Hospital, Sanhe, Hebei, China	https://ClinicalTrials.gov/show/NCT04156217
	NCT04153279	CMV-TCR-T Cells for CM Virus Infection After HSCT	unspecified	Viral (CMV)	A11:01, A02:01, A24:02	No	Recruiting	No Results Available	CMV Infection or Reactivation After Allogenic HSCT	CMV Infection	Biological: CMV-TCR-T cells	Percentage of adverse events|Persistence of TCR-T cells|Changes of CMV-DNA copies number	Hebei Yanda Ludaopei Hospital|China Immunotech (Beijing) Biotechnology Co., Ltd.	All	1 Year to 70 Years (Child, Adult, Older Adult)	Phase 1	18	Other|Industry	Allocation: N/A|Intervention Model: Single Group Assignment|Masking: None (Open Label)|Primary Purpose: Treatment	2019-12-19	2021-10-01	2022-01-31	2019-11-06		2021-02-08	Hebei Yanda Ludaopei Hospital, Sanhe, Hebei, China	https://ClinicalTrials.gov/show/NCT04153279
	NCT03967223	Master Protocol to Assess the Safety and Antitumor Activity of Genetically Engineered T Cells in NY-ESO-1 and/or LAGE-1a Positive Solid Tumors	NY-ESO-01_LAGE-1a	CGA	A02:01, A02:05, A02:06	No	Recruiting	No Results Available	Neoplasms	Solid Cancer	Drug: letetresgene autoleucel (lete-cel, GSK3377794)|Drug: Fludarabine|Drug: Cyclophosphamide	Substudy 1: Overall response rate (ORR)|Substudy 2: Overall response rate (ORR)|Substudy 1 and 2: Time to response|Substudy 1 and 2: Duration of response (DOR)|Substudy 1 and 2: Disease control rate (DCR)|Substudy 1 and 2: Progression free survival (PFS)|Substudy 1 and 2: Frequency of adverse events (AEs), serious adverse events (SAEs) and AEs of special interest (AESI) according to severity|Subs…	GlaxoSmithKline	All	10 Years and older (Child, Adult, Older Adult)	Phase 2	80	Industry	Allocation: Non-Randomized|Intervention Model: Parallel Assignment|Masking: None (Open Label)|Primary Purpose: Treatment	2019-12-31	2022-11-30	2026-07-31	2019-05-30		2021-02-24	GSK Investigational Site, Duarte, California, United States|GSK Investigational Site, Stanford, California, United States|GSK Investigational Site, Denver, Colorado, United States|GSK Investigational Site, Jacksonville, Florida, United States|GSK Investigational Site, Chicago, Illinois, United States|GSK Investigational Site, Iowa City, Iowa, United States|GSK Investigational Site, Ann Arbor, Mic…	https://ClinicalTrials.gov/show/NCT03967223
	NCT04318964	TAEST16001 in the Treatment of Soft Tissue Sarcoma	NY-ESO-01	CGA	A02:01	IL2	Recruiting	No Results Available	Soft Tissue Sarcoma	Solid Cancer	Biological: TAEST16001 cells	Maximum tolerable dose (MTD）|Dose limited toxicity (DLT)|Peripheral blood TAEST16001 cell peak (C Max)|Peripheral blood TAEST16001 cell peak time (T Max)|Peripheral blood TAEST16001 cell AUC 0-28|T cell subsets|Peripheral blood antigen-specific CTL|Effector cell activity	Sun Yat-sen University|Guangdong Xiangxue Precision Medical Technology Co., Ltd.	All	18 Years to 70 Years (Adult, Older Adult)	Phase 1	12	Other|Industry	Allocation: N/A|Intervention Model: Single Group Assignment|Masking: None (Open Label)|Primary Purpose: Treatment	2020-03-19	2021-09-01	2022-06-01	2020-03-24		2020-05-21	Xing Zhang, Guangzhou, Guangdong, China	https://ClinicalTrials.gov/show/NCT04318964
	NCT04368182	AFP Specific T Cell Receptor Transduced T Cells Injection(C-TCR055) in Unresectable Hepatocellular Carcinoma	Alpha-fetoprotein (AFP)	Fetal Oncogene	A02:01	No	Recruiting	No Results Available	Hepatocellular Carcinoma	Solid Cancer	Biological: Autologous C-TCR055	Safety of C-TCR055|ORR|DCR|DOR	Zhejiang University	All	18 Years to 70 Years (Adult, Older Adult)	Phase 1	3	Other	Allocation: N/A|Intervention Model: Single Group Assignment|Masking: None (Open Label)|Primary Purpose: Treatment	2020-04-13	2020-08-31	2021-11-30	2020-04-29		2020-04-29	the First Affiliated Hospital, School of Medicine, Zhejiang University, Hangzhou, Zhejiang, China	https://ClinicalTrials.gov/show/NCT04368182
	NCT04146298	Mutant KRAS G12V-specific TCR Transduced T Cell Therapy for Advanced Pancreatic Cancer	KRAS G12V	Neoantigen	A11:01	Anti-PD-1 monoclonal antibody (if needed)	Recruiting	No Results Available	Pancreatic Cancer|Pancreatic Neoplasms|Pancreatic Ductal Adenocarcinoma|Advanced Cancer	Solid Cancer	Drug: Cyclophosphamide|Drug: Fludarabine|Biological: Mutant KRAS G12V-specific TCR transduced autologous T cells|Drug: Anti-PD-1 monoclonal antibody	Frequency and severity of treatment-related adverse events|Objective response rate|The percentage of TCR transduced T cells in peripheral blood|Overall survival	Changhai Hospital|Providence Cancer Center, Earle A. Chiles Research Institute	All	18 Years to 70 Years (Adult, Older Adult)	Phase 1|Phase 2	30	Other	Allocation: N/A|Intervention Model: Single Group Assignment|Masking: None (Open Label)|Primary Purpose: Treatment	2020-04-30	2022-12-01	2023-03-01	2019-10-31		2020-09-30	Changhai Hospital, Shanghai, China	https://ClinicalTrials.gov/show/NCT04146298
	NCT04411134	E7 TCR T Cell Immunotherapy for High-Grade Cervical Intraepithelial Neoplasia	E7	Viral (HPV)	A02:01	No	Withdrawn	No Results Available	Cervical Intraepithelial Neoplasia	Solid Cancer	Biological: E7 TCR	To determine the safety of intralesional injection of E7 TCR T cell therapy for highgrade CIN	National Cancer Institute (NCI)|National Institutes of Health Clinical Center (CC)	Female	21 Years and older (Adult, Older Adult)	Phase 1	0	NIH	Allocation: Non-Randomized|Intervention Model: Sequential Assignment|Masking: None (Open Label)|Primary Purpose: Treatment	2020-05-28	2020-07-14	2020-07-14	2020-06-02		2020-07-15	National Institutes of Health Clinical Center, Bethesda, Maryland, United States	https://ClinicalTrials.gov/show/NCT04411134
	NCT04464889	HA-1H TCR T Cell for Relapsed/Persistent Hematologic Malignancies After Allogeneic Stem Cell Transplantation	HA-1H	TAA	A02:01	No	Withdrawn	No Results Available	Acute Myeloid Leukemia|Acute Lymphoid Leukemia|Myelodysplastic Syndromes|Myeloproliferative Disorders|Chronic Myeloid Leukemia|Myelofibrosis|Multiple Myeloma|Malignant Lymphoma	Hematological Malignancy	Drug: MDG1021 dose 1|Drug: MDG1021 dose 2|Drug: MDG1021 dose 3|Drug: MDG1021 optimal dose	Safety and tolerability of HA-1H TCR transduced T cells: incidence and severity of adverse events|Maximum tolerated dose (MTD) of HA-1H TCR transduced T cells|Recommended phase 2 dose (RP2D) of HA-1H TCR transduced T cells|Safety and tolerability of HA-1H TCR transduced T cells at recommended phase II dose: incidence and severity of adverse events|Safety and tolerability (both parts of the study)…	Medigene AG	All	18 Years and older (Adult, Older Adult)	Phase 1	29	Industry	Allocation: N/A|Intervention Model: Single Group Assignment|Masking: None (Open Label)|Primary Purpose: Treatment	2020-07-02	2023-07-01	2024-01-01	2020-07-09		2021-02-02	Leiden University Medical Centre, Leiden, Zuid Holland, Netherlands	https://ClinicalTrials.gov/show/NCT04464889
	NCT04015336	E7 TCR Cell Induction Immunotherapy for Stage II and Stage III HPV-Associated Oropharyngeal Cancer	E7	Viral (HPV)	A02:01	No	Suspended	No Results Available	Papillomavirus Infections|Oropharyngeal Neoplasms	Solid Cancer	Biological: E7 TCR	The fraction who achieve a success among those who receive E7 TCR T cell administration and who can be evaluated for the two feasibility criteria, with 95% confidence intervals on the fraction reported as well.	National Cancer Institute (NCI)|National Institutes of Health Clinical Center (CC)	All	18 Years and older (Adult, Older Adult)	Phase 2	180	NIH	Allocation: N/A|Intervention Model: Single Group Assignment|Masking: None (Open Label)|Primary Purpose: Treatment	2020-07-06	2023-04-28	2024-04-26	2019-07-11		2021-03-26	National Institutes of Health Clinical Center, Bethesda, Maryland, United States	https://ClinicalTrials.gov/show/NCT04015336
	NCT04509726	LMP2-Specific IL12-secreting TCR-T Cells in the Treatment of EBV-Positive Metastatic/Refractory Nasopharyngeal Carcinoma	LMP2	Viral (EBV)	unspecified	IL12 auto-secreting element	Not yet recruiting	No Results Available	Nasopharyngeal Carcinoma	Solid Cancer	Drug: LMBP2-specific TCR-T cell with IL12 auto-secreting element	The Maximum Tolerated Dose	Xinqiao Hospital of Chongqing|TCRCure Biopharma Ltd	All	18 Years to 70 Years (Adult, Older Adult)	Phase 1|Phase 2	20	Other	Allocation: N/A|Intervention Model: Single Group Assignment|Masking: None (Open Label)|Primary Purpose: Treatment	2020-09-01	2021-08-01	2023-08-01	2020-08-12		2020-08-12	Department of Oncology, Xinqiao Hospital, ChongQing, Chongqing, China	https://ClinicalTrials.gov/show/NCT04509726
	NCT04520711	Study of Adoptively Transferred, Gene-engineered T Cells With CD40 Activation and PD-1 Blockade in Incurable Cancers	Unspecified	Unspecified	unspecified	anti CD40/PD1 antibodies	Not yet recruiting	No Results Available	Malignant Epithelial Neoplasms	Solid Cancer	Biological: TCR-transduced T cells|Drug: CDX-1140|Drug: Pembrolizumab	Safety|Objective response rate|Duration of response|Clinical benefit rate|Overall survival	Providence Health & Services	All	Child, Adult, Older Adult	Phase 1	24	Other	Allocation: N/A|Intervention Model: Single Group Assignment|Masking: None (Open Label)|Primary Purpose: Treatment	2020-10-01	2022-12-31	2024-12-31	2020-08-20		2020-08-20	Providence Portland Medical Center, Portland, Oregon, United States	https://ClinicalTrials.gov/show/NCT04520711
	NCT04729543	MAGE-C2 TCR T Cell Trial to Treat Melanoma and Head and Neck Cancer	MAGE-C2	CGA	A02:01	IL2, epigenetic drugs (5' Azacytidine, Valproic acid)	Recruiting	No Results Available	Melanoma|Melanoma, Uveal|Head and Neck Cancer	Solid Cancer	Biological: Adoptive therapy with autologous MC2 TCR T cells	Maximum Tolerated Dose (MTD) of MC2 TCR T cells|Objective anti-tumor responses of MC2 TCR T cells	Erasmus Medical Center|Ludwig Institute for Cancer Research|Dutch Cancer Society|Stichting Coolsingel Rotterdam grant|Jan Ivo Stichting grant	All	18 Years and older (Adult, Older Adult)	Phase 1|Phase 2	20	Other	Allocation: N/A|Intervention Model: Single Group Assignment|Masking: None (Open Label)|Primary Purpose: Treatment	2020-10-20	2022-10-20	2027-10-20	2021-01-28		2021-01-28	Erasmus Medical Center, Rotterdam, Netherlands	https://ClinicalTrials.gov/show/NCT04729543	Yes
	NCT04526509	Master Protocol to Assess the Safety and Dose of First Time in Human Next Generation Engineered T Cells in NY-ESO-1 and/or LAGE-1a Positive Advanced Solid Tumors	NY-ESO-01_LAGE-1a	CGA	A02:01, A02:05, A02:06	Studies two construts that either express CD8α or dnTGF-βRII	Recruiting	No Results Available	Neoplasms	Solid Cancer	Drug: GSK3901961|Drug: GSK3845097|Drug: Fludarabine|Drug: Cyclophosphamide	Substudy 1 and 2: Frequency of dose limiting toxicities (DLTs) according to severity.|Substudy 1 and 2:Frequency of adverse events (AEs), serious adverse events (SAEs) and AEs of special interest (AESI) according to severity|Substudy 1 and 2: Overall response rate (ORR)|Substudy 1 and 2: Duration of response (DOR)|Substudy 2: Progression free survival (PFS)|Substudy 2: Disease control rate (DCR)|…	GlaxoSmithKline	All	18 Years and older (Adult, Older Adult)	Phase 1	38	Industry	Allocation: Non-Randomized|Intervention Model: Parallel Assignment|Masking: None (Open Label)|Primary Purpose: Treatment	2020-12-21	2024-02-12	2024-02-12	2020-08-25		2021-04-05	GSK Investigational Site, Atlanta, Georgia, United States|GSK Investigational Site, Lexington, Kentucky, United States|GSK Investigational Site, Saint Louis, Missouri, United States|GSK Investigational Site, New York, New York, United States|GSK Investigational Site, Houston, Texas, United States|GSK Investigational Site, Montreal, Quebec, Canada|GSK Investigational Site, Stockholm, Sweden	https://ClinicalTrials.gov/show/NCT04526509
	NCT04476251	E7 TCR T Cell Induction Immunotherapy for Stage IIB-IVA Cervical Cancer	E7	Viral (HPV)	HLA-A02:01	IL2	Terminated	No Results Available	Uterine Cervical Neoplasms	Solid Cancer	Biological: E7 TCR	determine if it is feasible to administer E7 TCR T cells prior to definitive therapy in patients with cervical cancer.|to assess the relapse-free survival at 2 years and 5 years following definitive standard of care therapy|to evaluate the safety of E7 induction therapy|to determine the percentage of E7 TCR T cells following completion of chemoradiation|to assess objective response rate following…	National Cancer Institute (NCI)|National Institutes of Health Clinical Center (CC)	Female	18 Years and older (Adult, Older Adult)	Early Phase 1	180	NIH	Allocation: N/A|Intervention Model: Single Group Assignment|Masking: None (Open Label)|Primary Purpose: Treatment	2021-01-14	2022-01-07	2027-01-08	2020-07-20		2021-02-17	National Institutes of Health Clinical Center, Bethesda, Maryland, United States	https://ClinicalTrials.gov/show/NCT04476251
	NCT04536922	Administration of Autologous T-Cells Genetically Engineered to Express T-Cell Receptors Reactive Against Mutated or Viral Neoantigens in a Patient With Metastatic Cancer Plus the Administration of Pembrolizumab	unspecified	Neoantigen, Viral	unspecified	Personalized TCR discovery, IL2, Pembrolizumab	Withdrawn	No Results Available	Metastatic HPV-16 Positive Squamous Cell Anal Cancer	Solid Cancer	Drug: Cyclophosphamide|Drug: Fludarabine|Drug: Aldesleukin|Drug: Pembrolizumab (KEYTRUDA(R))|Biological: Individual Patient TCR-Transduced PBL	Treatment	National Cancer Institute (NCI)|National Institutes of Health Clinical Center (CC)	All	18 Years to 70 Years (Adult, Older Adult)	Phase 2	0	NIH	Allocation: N/A|Intervention Model: Single Group Assignment|Masking: None (Open Label)|Primary Purpose: Treatment	2021-01-27	2021-01-27	2021-01-27	2020-09-03		2021-02-01	National Institutes of Health Clinical Center, Bethesda, Maryland, United States	https://ClinicalTrials.gov/show/NCT04536922
	NCT04639245	Genetically Engineered Cells (MAGE-A1-specific T Cell Receptor-transduced Autologous T-cells) and Atezolizumab for the Treatment of Metastatic Triple Negative Breast Cancer, Urothelial Cancer, or Non-small Cell Lung Cancer	MAGE-A1	CGA	A02:01	Atezolizumab	Recruiting	No Results Available	Anatomic Stage IV Breast Cancer AJCC v8|Metastatic Lung Non-Small Cell Carcinoma|Metastatic Malignant Solid Neoplasm|Metastatic Triple-Negative Breast Carcinoma|Metastatic Urothelial Carcinoma|Prognostic Stage IV Breast Cancer AJCC v8|Stage IV Lung Cancer AJCC v8|Stage IVA Lung Cancer AJCC v8|Stage IVB Lung Cancer AJCC v8	Solid Cancer	Drug: Atezolizumab|Drug: Cyclophosphamide|Drug: Fludarabine|Biological: MAGE-A1-specific T Cell Receptor-transduced Autologous T-cells|Biological: PD1 Inhibitor	Incidence of treatment-related unexpected grade 3 or higher adverse events|Best overall response|Peripheral blood concentration of infused transgenic T cells over time|Concentration of transgenic T cells in tumor tissue|Progression-free survival|Overall survival|Objective response rates	Fred Hutchinson Cancer Research Center|SignalOne Bio, Inc.	All	18 Years and older (Adult, Older Adult)	Phase 1|Phase 2	18	Other	Allocation: N/A|Intervention Model: Single Group Assignment|Masking: None (Open Label)|Primary Purpose: Treatment	2021-04-12	2024-06-01	2024-06-01	2020-11-20		2021-03-15	Fred Hutch/University of Washington Cancer Consortium, Seattle, Washington, United States	https://ClinicalTrials.gov/show/NCT04639245
	NCT04809766	Mesothelin-Specific T-Cells (FH-TCR-Tᴍsʟɴ) for the Treatment of Metastatic Pancreatic Ductal Adenocarcinoma	Mesothelin	TAA (overexpression)	A02:01	No	Recruiting	No Results Available	Metastatic Pancreatic Ductal Adenocarcinoma|Stage IV Pancreatic Cancer AJCC v8	Solid Cancer	Biological: Autologous Mesothelin-specific TCR-T Cells|Drug: Cyclophosphamide|Drug: Fludarabine	Incidence of adverse events|Dose limiting toxicities|Overall response rate|Progression free survival|Overall survival	Fred Hutchinson Cancer Research Center|Lonza Walkersville, Inc.	All	18 Years and older (Adult, Older Adult)	Phase 1	15	Other|Industry	Allocation: Non-Randomized|Intervention Model: Single Group Assignment|Masking: None (Open Label)|Primary Purpose: Treatment	2021-04-19	2022-11-10	2037-11-10	2021-03-22		2021-03-22	Fred Hutch/University of Washington Cancer Consortium, Seattle, Washington, United States	https://ClinicalTrials.gov/show/NCT04809766
	NCT04102436	Non-Viral TCR Gene Therapy	Unspecified	Neoantigen	unspecified	IL2, Sleeping Beauty gene deliver, personalized	Suspended	No Results Available	Glioblastoma|Non-Small Cell Lung Cancer|Breast Cancer|Gastrointestinal/Genitourinary Cancer|Ovarian Cancer	Solid Cancer	Drug: Fludarabine|Drug: Cyclophosphamide|Drug: Aldesleukin|Biological: Sleeping Beauty Transposed PBL	Response rate|Phenotypic and functional characteristics of PBL|Safety and tolerance|Immune monitoring	National Cancer Institute (NCI)|National Institutes of Health Clinical Center (CC)	All	18 Years to 70 Years (Adult, Older Adult)	Phase 2	210	NIH	Allocation: N/A|Intervention Model: Single Group Assignment|Masking: None (Open Label)|Primary Purpose: Treatment	2021-05-07	2028-12-31	2029-12-31	2019-09-25		2021-03-22	National Institutes of Health Clinical Center, Bethesda, Maryland, United States	https://ClinicalTrials.gov/show/NCT04102436
	NCT04878484	Evaluate TCRT-ESO-A2 Autologous T Cells Expressing TCR Specific for NY-ESO-1 in Subjects With Advanced Solid Tumors	NY-ESO-01	CGA	A02:01	No	Not yet recruiting	No Results Available	Advanced Solid Tumor	Solid Cancer	Biological: TCRT-ESO-A2	Dose Escalation: Evaluate up to Eighteen Subjects With Tumors Expressing TCRT-ESO-A1 and Having Dose Limiting Toxicity Adverse Events as Assessed by CTCAE-Version 5|Dose Escalation: Abnormal Heart Rate Measurement Assessment|Dose Escalation: Systolic Blood Pressure Measurement Assessment|Dose Escalation: Diastolic Blood Pressure Measurement Assessment|Dose Escalation: Respiratory Rate Assessment|…	Athenex, Inc.	All	18 Years and older (Adult, Older Adult)	Phase 1	48	Industry	Allocation: Non-Randomized|Intervention Model: Sequential Assignment|Masking: None (Open Label)|Primary Purpose: Treatment	2021-08-11	2022-10-01	2024-12-01	2021-05-07		2021-08-11	Unspecified	https://ClinicalTrials.gov/show/NCT04878484
	NCT04745403	Redirected HBV-Specific T Cells in Patients With HBV-related HCC (SAFE-T-HBV)	unspecified	Viral (HBV)	A02:01, B58:01, Cw08:01	uses mRNA	Not yet recruiting	No Results Available	Hepatocellular Carcinoma	Solid Cancer	Drug: mRNA HBV/TCR T-cells	Safety evaluation of TCR-T treatment|Analysis of modifications of tumour microenvironment caused by TCR-T treatment using biopsy samples|Analysis of modifications of tumour microenvironment caused by TCR-T treatment using blood samples	Lion TCR Pte. Ltd.	All	21 Years to 75 Years (Adult, Older Adult)	Phase 1	5	Industry	Allocation: N/A|Intervention Model: Single Group Assignment|Masking: None (Open Label)|Primary Purpose: Treatment	2021-10-01	2022-07-01	2022-12-31	2021-02-09		2021-02-09	Singapore General Hospital, Singapore, Singapore	https://ClinicalTrials.gov/show/NCT04745403
	NCT05035407	T Cell Receptor Gene Therapy Targeting KK-LC-1 for Gastric, Breast, Cervical, Lung and Other KK-LC-1 Positive Epithelial Cancers	KK-LC-1	CGA	A01:01	IL2	Not yet recruiting	No Results Available	Kita-kyushu Lung Cancer Antigen 1, Human	Solid Cancer	Drug: IL-2 (Aldesleukin)|Drug: Cyclophosphamide|Biological: KK-LC-1 TCR|Drug: Fludarabine	To determine the maximally tolerated dose of KK-LC-1 TCR T cells plus aldesleukin for the treatment of KK-LC-1 plus cancers.	National Cancer Institute (NCI)|National Institutes of Health Clinical Center (CC)	All	18 Years and older (Adult, Older Adult)	Phase 1	100	NIH	Allocation: N/A|Intervention Model: Single Group Assignment|Masking: None (Open Label)|Primary Purpose: Treatment	2021-10-06	2023-04-07	2024-04-05	2021-09-05		2021-10-01	National Institutes of Health Clinical Center, Bethesda, Maryland, United States	https://ClinicalTrials.gov/show/NCT05035407
	Total Studies	120
